# Supplementary material for: Bacillus pumilus 15.1, a Strain Active against Ceratitis capitata, Contains a Novel Phage and a Phage-Related Particle with Bacteriocin Activity
Source: Int J Mol Sci. 2021 Jul 29;22(15):8164. doi: 10.3390/ijms22158164 (PMC8347963; doi:10.3390/ijms22158164)
Supplement: Supplementary file 1 [file ijms-22-08164-s001.zip]

Archive with 5 entries (4 files):
- Suplementary Table 1S.xlsx
- __MACOSX/
- __MACOSX/._Suplementary Table 1S.xlsx
- Suplementary Table 2S.xlsx
- __MACOSX/._Suplementary Table 2S.xlsx
