# Supplementary material for: Bacillus pumilus 15.1, a Strain Active against Ceratitis capitata, Contains a Novel Phage and a Phage-Related Particle with Bacteriocin Activity
Source: Int J Mol Sci. 2021 Jul 29;22(15):8164. doi: 10.3390/ijms22158164 (PMC8347963; doi:10.3390/ijms22158164)
Supplement: Supplementary file 1 [file ijms-22-08164-s001.zip › Suplementary Table 1S.xlsx]

## Sheet: Hoja1
ORF	Direction	Nº Residues	Predicted function	Module	aa sequence	nucleotide sequence
1	-	125	XRE family transcriptional regulator	Early	MDNLTGKILTELREKHGWSKSTVAKKLGLKAMSTYANWEYGLRKPDGEMIVKIAELYGVSTDYLLTGKDKGRHDDDLADDPDLQIAFKAASDFSEEARRQTIDFINYIREKEKKKGRQPKQQDDH	TCAATGGTCGTCTTGCTGTTTTGGCTGACGGCCTTTTTTCTTCTCTTTCTCTCTAATGTAGTTAATAAAATCGATGGTTTGTCTTCGTGCTTCTTCGGAAAAATCTGAGGCGGCTTTAAACGCAATTTGCAAATCAGGATCGTCTGCAAGATCATCATCGTGTCTGCCTTTGTCCTTACCTGTGAGAAGATAATCGGTTGAGACCCCATATAATTCAGCAATTTTCACAATCATTTCACCGTCGGGCTTTCTCAAGCCATATTCCCAGTTTGCATAAGTGGACATCGCCTTTAATCCGAGTTTTTTAGCAACTGTTGACTTGCTCCATCCATGCTTCTCTCTTAATTCAGTTAAAATCTTCCCAGTCAAATTATCCAT
2	+	87	XRE family transcriptional regulator	Middle	MKLENLREERMLQGKTQTYMAKKLGYKYTSGYANIEMGRTKPSLEIAKHIADLLNTGVQELFFGQKLHKKSNSLEGDQFLEKGRRAE	ATGAAACTTGAAAATTTACGAGAAGAGCGCATGTTGCAAGGAAAAACACAAACCTATATGGCGAAAAAATTAGGTTATAAGTACACAAGTGGCTATGCGAATATAGAAATGGGCAGAACGAAGCCAAGCTTAGAAATAGCAAAGCATATTGCAGATCTGCTGAATACCGGTGTTCAAGAGCTTTTTTTTGGTCAAAAGTTACACAAAAAGAGTAATTCTCTAGAAGGAGATCAGTTCTTAGAAAAGGGGAGACGAGCAGAATGA
3	+	75	hypothetical protein		MMFDARKEAQLCLDQAGGWIAFYQQKPMFVFATAEEKETYMTLLKAKSMTKKEESGRRETMEANHDIFEMLAQSE	TTGATGTTTGATGCTAGAAAAGAAGCGCAGCTTTGTTTAGACCAAGCTGGCGGCTGGATCGCCTTTTATCAACAGAAACCGATGTTTGTTTTTGCCACAGCAGAAGAGAAAGAGACATATATGACCCTCCTGAAAGCTAAGTCGATGACAAAAAAGGAGGAATCAGGGCGACGTGAAACGATGGAAGCAAATCATGACATTTTTGAAATGCTTGCTCAAAGCGAGTAA
4	+	133	holiday junction resolvase		MVIHLIIEHEHLLTKETLMKRIRSAAKVQCPQKLEGALSLEIRLFDHMPLNIADCQKKRTYAEKGLIRPIHVSILQPSLQHIQEALHSIADQVPLQIVDLRVSQFYSMCERVEIIINTVGGGTRPSPKKETSI	ATGGTTATCCATTTAATCATTGAACATGAACATTTGTTAACAAAAGAGACATTGATGAAAAGAATACGATCAGCTGCAAAAGTACAATGCCCGCAAAAATTAGAAGGCGCACTATCACTTGAAATTCGTTTATTTGATCACATGCCGCTTAACATTGCTGACTGCCAAAAAAAGCGTACATACGCAGAAAAAGGGTTGATACGCCCGATACACGTCAGCATCTTACAGCCAAGTCTACAGCATATTCAAGAAGCACTTCATTCTATAGCCGATCAAGTCCCTCTGCAGATTGTCGATTTAAGAGTTTCCCAGTTTTATAGTATGTGTGAAAGAGTTGAAATCATTATCAATACGGTAGGTGGTGGCACGAGGCCATCACCAAAAAAGGAGACAAGCATA…
5	+	68	hypothetical protein		MNEPKQLFIQDNQTFVGEMEKGKIQVIVLDGNVGTAYQMDVPEHGKTIIQTAKGHFARVDHEIGFKIS	ATGAACGAGCCAAAACAACTATTCATTCAAGATAACCAAACATTTGTCGGTGAGATGGAAAAAGGAAAAATTCAAGTCATCGTGTTAGATGGAAATGTAGGAACGGCTTATCAAATGGATGTACCTGAACATGGAAAAACCATTATTCAAACGGCAAAAGGTCATTTTGCAAGAGTAGATCACGAGATTGGTTTTAAAATCAGCTAA
6	+	172	positive control sigma-like factor		MQDLLIEYKRALKNARKQYEPFKEKEEHQLSVQDKHDKKMIASMVSDLEYVVEWLQIGREPGARRGLDRRSVYQRTILANPEVLEALSHEYTLIQEKEREVSERDKKRIDEALSVLTDREKDVFFMHTTQGLSFSEIAVMLDVKKGTVQKHMERARTKMSKKVQERLFRAAE	ATGCAAGATTTACTCATTGAATATAAAAGAGCATTAAAAAATGCTAGAAAACAATATGAACCATTTAAAGAAAAAGAAGAACATCAGCTGTCCGTTCAAGACAAGCATGATAAAAAAATGATCGCCAGTATGGTGAGCGATCTAGAATACGTAGTAGAATGGCTACAAATCGGAAGAGAGCCAGGTGCGCGCAGAGGGTTAGACAGACGTTCAGTCTATCAGCGCACCATTCTTGCAAATCCAGAAGTGTTAGAGGCTTTATCACATGAATATACCCTTATTCAAGAGAAAGAAAGAGAAGTCAGTGAGAGAGACAAAAAACGAATTGATGAAGCTTTGTCTGTTTTAACAGATCGAGAAAAGGACGTATTCTTTATGCACACAACACAAGGATTATCG…
7	+	214	Small subunit of the terminase*	Late	MKDKRIEAKRDYMKGMTYQQIADHYNVSIHTVKSWKRRYGWQRQKTSSKQAHSIFNQFLSDETIEIMEKMDGRTSLDLIWDQIQIQYAAIIRAQRIMYVADQEDMIKELKKAAYMPSSLEETGEGIQPELDITSEEYSFQFSWDRHATFLNAQSRAMGELRRLIKQFEELAHAKDERRLRLKQIELTIEKTKKAVREEKEEDLQIMIKRKEDDS	ATGAAAGATAAACGGATAGAGGCCAAGCGGGATTATATGAAGGGGATGACGTACCAGCAAATTGCTGATCATTACAATGTCTCGATCCATACCGTCAAATCGTGGAAAAGGCGATACGGATGGCAAAGACAAAAAACTTCGTCAAAGCAAGCACACTCGATCTTCAATCAATTTCTTTCAGATGAAACGATTGAGATCATGGAGAAAATGGATGGACGCACATCGCTTGATTTAATCTGGGATCAAATTCAAATTCAATATGCAGCCATTATTCGGGCGCAACGAATCATGTATGTAGCAGATCAAGAGGACATGATCAAAGAGTTGAAAAAGGCGGCATACATGCCTTCTTCATTAGAAGAAACAGGAGAAGGCATTCAGCCAGAATTAGACATCACC…
8	+	437	Phage terminase large subunit		MTPLIEKEVNPHFEHFLFDWNQKFQFLVGGYGSSKSYHIALKLVLKLLEEKRTALVIREVYDTHRESTFSLLQEIVSDLGIDHVVKCRSSPLALTFRNGSSILFKGLDKPEKLKSINNISIIWIEECSEVSYEGFKELLGRLRHPSLPLYMMLSTNPVGQDNWTYRHFFRDEQLKRFVLDDETLYKKRTVVIKDTYYHHSTAEDNLFLPKSYVKQLDELKEYDPDLYRIARKGYFGINGTKVFPQFEVRSHSDVLEAIQQIDRPLKRAGMDFGFVESYNALIRLAVDHEKKYLYIYWEYYDRGKTDDETALDLKEFIESKELIKADAAEPKTIHYFRQRGFQMVAAHKFQGSRLQYTKKIKRFKKIICSDACPYTIYELQSLTYKADKDGRLEEDEFQI…	ATGACGCCATTGATTGAAAAAGAAGTCAATCCTCACTTTGAACACTTTCTATTCGATTGGAATCAAAAGTTTCAATTTTTAGTTGGAGGCTATGGCTCCTCTAAAAGCTATCACATTGCTTTAAAACTCGTCTTAAAGCTGCTGGAAGAAAAGCGGACAGCACTTGTCATTCGAGAAGTGTATGATACGCACCGCGAATCAACCTTTTCTTTATTACAAGAGATCGTCAGCGACCTCGGCATCGACCATGTGGTGAAGTGCCGAAGTTCGCCGCTTGCACTGACGTTTCGAAACGGCAGCAGCATCTTATTTAAAGGGCTGGACAAACCTGAAAAATTGAAATCAATCAACAACATCTCGATCATTTGGATTGAGGAATGTTCAGAGGTTTCTTATGAA…
9	+	485	portal protein superfamily		MKQLKATIMKANMSDHTKQMYADEFSYEKDDIVPPPYNINELKSMAEYSTILQQCIDAYKTNILGFGFGIEYAFDFNAEGVKPAKKKAAEKEWTRLEEFTKYMNYDESADVVLGYVIEDREKTGNGFLEVLRDGQGKPAGIEYLDALHIRICKLSEPVDVEFRYTENGELKTMNRKKRFRKYVQVINEKKVFFKEYGDPRILHCETGKYDDTTPEPLRATEVIHFKIGSGTYGIPRWIGNIVNMYGARKAEELNYLYFKQGRHVPGALIVENGMLSESSYQQLQDYMDDIEGSDHAHKFLLLEVEGLPTEKGLTGEEDVSNVKVNFKSLAEILQEDALFLEYDEKTRNKIRSAFRLPPIYTGESQDYNKATADTARKTTEEQVFQPERHLITGKLNTLF…	ATGAAACAATTGAAAGCAACCATTATGAAGGCAAACATGTCTGATCATACAAAACAAATGTATGCAGATGAATTTTCCTACGAAAAGGATGACATTGTTCCCCCGCCTTACAATATCAATGAATTAAAAAGCATGGCAGAATATTCAACCATTCTTCAGCAATGTATTGATGCGTATAAGACCAATATTTTAGGCTTTGGATTTGGTATAGAATATGCCTTTGACTTTAATGCAGAAGGCGTGAAACCGGCAAAAAAGAAGGCGGCAGAGAAGGAATGGACAAGACTTGAAGAGTTTACGAAATACATGAACTATGATGAGTCTGCTGATGTGGTGCTTGGCTATGTCATCGAAGACCGGGAGAAAACGGGGAATGGTTTTTTAGAAGTTCTCCGAGAT…
10	+	362	putative phage serine protease		MPRELKNAKITHVSYVDRAANKKKFFLMKAKKSQPDFQKEVSVLTKAEDAHRLVYGVVYEPNTPDAHQDFMSAKEIERAAHGFMKDARHIDKQHDFQHGVGEVVESYIAPADFEVGGELIRKGSWVLVTKASQEIWDQIQKGHITGYSMAGTADIVAIEEQDQLLSQSTNERGLFSLLKNFFLKEEGANMSQQFWSVLDHLLETLQSSDGDEAGVRAALEQLLPIVQEILKTEDVIQTIGERPASVQKQDTALTTEQVRELEKAKMAIENVLQHAEQQETDQTGEEPVQKVLEQVVAPIRHQLSSLEKSASREKAALEQVLQQQLLPISERIHMLEKARGMSKQTIHDTQNDSTKPIWDGLL	ATGCCAAGAGAATTAAAAAACGCAAAAATTACGCATGTTTCCTACGTGGACAGAGCCGCAAACAAAAAGAAATTCTTTTTGATGAAGGCAAAGAAAAGCCAGCCTGACTTTCAAAAAGAGGTGAGTGTGCTGACAAAGGCAGAAGATGCTCATCGCCTTGTGTATGGTGTCGTGTATGAACCGAATACACCTGATGCACACCAAGACTTTATGTCTGCCAAAGAAATTGAAAGAGCAGCACATGGTTTTATGAAAGATGCCCGTCACATTGACAAGCAGCATGATTTTCAACATGGTGTTGGCGAAGTGGTTGAATCATACATTGCACCAGCTGATTTTGAAGTAGGCGGTGAGCTGATTCGAAAAGGATCTTGGGTGCTTGTAACAAAGGCTTCTCAA…
11	+	307	phage major capsid protein		MRNQELIRKAEMTLASLKTGGLMNATQSNTFIRMMQNTPTVLNDARIIPMESDSQKIEKIGFGQRILRPAEEGKALDAKDRVVPATSTVQLNAKEVIAEIHMTYDSIENNIEKDGIQQTIMQMLAERAAVDIEELIVNGDTTSADPFLAQMDGVRKQAVSHIVDANGSEISRQLFKQAYKAMPSKYLRVPQDFRFYTSPSLEVEWKDQVANRQTGLGDAAIQGGLSSAFGVPVKGLANMQPYDEAGTDVSDILLTHPKNIIVGFSRNIRIEVEKDIRSRKFIIVLTAKLDSKFEEEDAVAKVMKVKE	GTGAGAAATCAAGAGTTGATTCGCAAGGCCGAAATGACACTTGCCAGCTTAAAAACCGGCGGTCTCATGAACGCAACCCAATCCAACACATTCATTAGAATGATGCAAAATACACCAACCGTTTTAAATGATGCACGTATCATTCCAATGGAAAGTGATTCACAAAAAATCGAAAAAATCGGCTTTGGCCAGCGTATTTTGCGCCCAGCAGAAGAAGGCAAAGCGCTTGATGCGAAAGACCGTGTTGTCCCAGCGACAAGCACTGTCCAGCTAAATGCGAAAGAGGTTATCGCAGAGATCCACATGACCTACGACAGCATTGAAAACAATATTGAGAAAGACGGCATTCAGCAGACGATTATGCAAATGCTCGCTGAACGAGCAGCGGTTGACATTGAA…
12	+	127	Head-tail connector protein		MIISAEELQAYSVFDRVKNRSVERLSADIIEAEAAVFQIVGHDFSSEKYQPLPEKARIALLKMAQYFAMLNDDESMMKGFTSEKMGDYSYAKAADQVKGRPYVYALLVDYIEPTLTAGSAKLKVRSL	ATGATCATTTCTGCTGAAGAACTGCAGGCCTATTCTGTATTTGATCGTGTGAAAAATCGATCTGTAGAAAGACTGTCAGCAGATATTATCGAAGCAGAAGCTGCGGTGTTTCAGATCGTAGGTCACGATTTCTCAAGCGAAAAATATCAGCCCCTCCCTGAAAAAGCAAGAATCGCATTATTAAAAATGGCCCAATATTTTGCCATGCTGAATGATGACGAATCTATGATGAAAGGCTTTACGTCAGAGAAAATGGGTGATTATTCATATGCGAAGGCAGCTGATCAAGTGAAAGGCAGACCCTATGTATATGCCCTGCTAGTAGATTACATTGAACCAACATTAACTGCCGGCAGTGCCAAACTAAAGGTGAGATCATTATGA
13	+	118	¿Tail shaft protein?		MSYQSLLTDRCDLFHLEQKESARGKFGIPADDLQMTLSYPDAPSLTDLACYVIEKNQSLVQEEPNTVIYQSYLVHFPLGSDIRLHDKMVWNGVSLKLQQPKKVKNHHIEVMAVRKENL	ATGAGCTATCAATCTCTATTAACAGATCGCTGTGATCTTTTTCACCTTGAACAGAAGGAGTCTGCCCGCGGGAAATTTGGAATTCCAGCTGATGATTTACAAATGACACTTTCCTATCCCGACGCTCCCAGCCTGACCGATCTAGCTTGTTATGTCATAGAAAAGAACCAGTCACTTGTGCAAGAAGAGCCGAATACAGTCATTTATCAATCCTATCTTGTGCATTTTCCTTTAGGAAGTGATATTCGCTTGCATGACAAAATGGTGTGGAATGGCGTGTCACTCAAATTACAGCAGCCTAAAAAAGTGAAAAATCATCACATCGAAGTGATGGCAGTCAGGAAGGAAAATCTATGA
14	+	165	Putative tail-component		MKIDGLDRLISQLQTACDGGLKAEYQDWLEDMGLQFLDIIQDELIKENAVDTGRLLRSFTQGDKENHFLISKGGLTLEVGTQLEYASYVNDGHATSSSGERRWVPGRWTGSRFEYDPNASTGMMLASQWVEGNGYWDHAVMLYEQMFEQSLDRKLQSWFDRHFGR	ATGAAAATTGATGGACTTGACCGGCTGATTTCACAACTGCAGACAGCGTGTGATGGCGGTTTAAAGGCAGAATATCAAGATTGGCTGGAGGACATGGGCCTGCAGTTTTTAGACATCATTCAGGATGAATTAATCAAGGAGAATGCTGTTGATACAGGACGGCTTCTAAGATCCTTTACACAAGGCGACAAGGAGAATCATTTTCTCATTTCAAAAGGCGGCCTCACACTTGAAGTGGGAACGCAGCTTGAATATGCCTCCTATGTTAATGACGGACATGCCACTTCTTCAAGTGGAGAGCGAAGATGGGTGCCTGGCAGATGGACTGGCAGCCGCTTTGAATATGATCCGAATGCAAGTACAGGAATGATGCTTGCCTCTCAATGGGTTGAAGGCAAT…								¿Tapemeasure protein?
15	+	151	hypotetical protein		MNQEVGAIMHYIYTHFPVTMYDRLLPERFQVPSVYVPPVTVISGPDTVSTFMKSYSLQVKVFHIDTEKAHDAAETIVDALLADRQIIQMMSEDGEVLDDYVRIKRVETRMIDQGVAAIVLTWDSSYWYNRDKQASLEDINFSDGVIKREQD	ATGAATCAAGAAGTCGGGGCAATCATGCATTATATCTACACACACTTTCCTGTGACAATGTATGATCGTCTTTTGCCAGAACGCTTTCAAGTGCCATCCGTTTATGTGCCGCCTGTGACAGTGATCAGTGGTCCAGATACGGTTTCTACCTTTATGAAATCTTATTCGCTGCAAGTGAAAGTCTTTCATATTGATACAGAAAAAGCACATGATGCGGCAGAAACAATCGTTGATGCATTGCTTGCTGATCGTCAAATCATTCAGATGATGAGTGAAGACGGAGAGGTGCTTGATGATTATGTCCGCATAAAAAGAGTGGAAACAAGAATGATAGATCAAGGCGTAGCAGCGATTGTCCTGACATGGGATAGCAGCTATTGGTACAACCGAGACAAACAG…
16	+	70	hypotetical protein		MSKTKNAQPAQTAGEEKEFGFSFEALKEHSKDLFGVKPEILEGALFYIKDQPITKTEAKKHIDAFLSKEV	GTGAGCAAGACTAAAAATGCACAGCCCGCTCAAACAGCCGGCGAAGAAAAAGAATTTGGCTTTTCATTTGAAGCCTTAAAGGAGCACAGCAAGGATCTTTTTGGGGTCAAACCAGAAATCCTTGAAGGGGCTCTTTTTTATATCAAAGATCAACCAATTACAAAAACAGAAGCGAAAAAGCACATTGATGCTTTTTTGTCCAAGGAGGTTTAA
17	+	448	phage tail sheath protein		MNGGTFTPGTEKKRPGIYFNFKTTAEQRITLGDRGTVALPLVMSWGEPKTFISVSNMEDLNKKVGLNIDEKSLLLFREAKKKAQTVLLYRLNEGEPAKAEIAENFVVTANYGGQKGNEITVQVAENVLDSTKRDVITYLGTDIVDKQVVTDVKDLVKNKYVQFSGEGAVVITAGVALKGGKNGVASVADYTAFLEAAETEYFDVIALPVNNSEQLKATFASFIERLRDKQGRKVQGVVANYAADQEGIINVTSGVVLEDGTELTPAQTTAWVAGASAGANFNQSLTFVEYEGAVDTLERLDNDQVEYRLSQGEFLFTFDARDRTVSVEKDINSLTSFTTEKNQQMAKNKIIRVLDAINNDLTFELKNLIKLRKANGNDIPASDDGVQLVKTLITQYLTQ…	ATGAACGGAGGCACTTTTACACCAGGTACAGAGAAAAAGCGTCCTGGCATTTACTTTAATTTTAAAACAACAGCAGAGCAGCGAATTACTTTAGGGGATCGAGGTACGGTGGCACTTCCTCTTGTGATGAGCTGGGGAGAGCCAAAAACCTTTATTTCCGTTTCAAATATGGAAGATTTAAATAAAAAGGTTGGACTCAACATTGATGAAAAGTCACTTCTTCTTTTCCGTGAAGCAAAGAAAAAAGCACAAACGGTCTTGCTTTACCGTCTAAATGAAGGAGAGCCGGCCAAAGCCGAAATTGCTGAAAATTTTGTCGTCACAGCAAATTATGGCGGCCAAAAAGGAAATGAGATCACAGTACAAGTCGCAGAAAATGTACTTGATAGCACAAAACGC…
18	+	147	Phage tail tube protein		MAFKAQNTISGKEGRLFLEGEELAFIKTFEANVEKNKSEVNVMGRRMTGHKTTGANGTGTATFYKVTSRFVQLMLNYVKKGEDPYFTLQAVIDDKSSGRGTERVTLFDVNFDSAKIAGLDVDSEALEEEVPFTFEDFDLPEKLKNTF	ATGGCTTTTAAAGCGCAAAATACAATTTCAGGTAAAGAAGGTCGTCTTTTCTTAGAAGGTGAGGAGCTTGCATTTATCAAAACCTTCGAAGCAAACGTGGAGAAAAACAAATCAGAAGTGAACGTCATGGGCCGCCGAATGACTGGCCATAAAACAACGGGAGCAAACGGAACAGGAACGGCAACCTTTTATAAAGTTACATCTCGTTTCGTTCAATTGATGCTCAATTACGTGAAAAAAGGAGAAGATCCATATTTCACTCTTCAAGCTGTCATTGACGATAAATCATCAGGCCGTGGCACTGAGCGTGTGACATTATTTGATGTCAACTTTGATTCAGCTAAAATCGCTGGATTGGATGTTGATTCAGAGGCGCTTGAAGAAGAAGTTCCTTTCACG…
19	+	73	hypothetical protein		LFIYVNKVRINIPNKNMREIASNVDICITPFLSGMSQTPLSKPFNCTIKIIHEKIGKHIQKMDVLFCIQKNIA	TGTTTATATACGTCAACAAAGTAAGGATAAACATCCCGAATAAAAACATGAGGGAAATCGCTTCAAATGTTGACATATGCATCACCCCCTTCCTATCGGGGATGAGCCAGACGCCCTTGAGCAAGCCATTCAATTGTACAATTAAAATTATACATGAAAAGATTGGAAAGCACATTCAAAAAATGGATGTGCTTTTTGCATT CAAAAAAACATAACAAAGG
20	+	146	tail assembly chaperone protein		MSEKQTFDLSFFMPGQTVEAEEVKVPISKRFVDKKGNVIPFVFKAITTERIDELEKENTTFKNIKGRGRVKDLDSQRFYARIAIESTIYPDFRSKELREAYSTQDPVEVAKRVLSVGGEYANWLNKAIEINGFEDEIEDLEEAAKN	ATGAGTGAAAAACAAACATTTGATCTTTCATTTTTTATGCCAGGACAAACAGTAGAAGCGGAAGAAGTCAAAGTACCGATTTCTAAGCGTTTTGTTGATAAAAAAGGGAATGTCATTCCTTTTGTCTTTAAAGCTATTACAACTGAACGTATTGATGAACTGGAAAAAGAAAACACAACCTTCAAAAATATCAAAGGCAGAGGACGTGTGAAAGACTTAGACAGCCAGCGCTTCTACGCACGTATTGCAATTGAATCGACGATTTACCCAGATTTCCGTTCAAAGGAATTAAGAGAAGCCTACAGCACACAAGATCCAGTTGAAGTAGCAAAACGTGTCCTGTCAGTCGGCGGTGAATATGCGAACTGGTTAAACAAAGCAATCGAAATCAACGGATTC…
21	+	1423	TMP with transglycosylase domain		MAKLTARFELEDRVSKKLLRIQKRFQTFEKQLKPFRKPVKISLEMDEKKLRNLTLSLRKISAVSMTLDQGIYRDLKLLKNQLNMLPNHMVISIQAKGLDVIKTSIDRLRQVGTSPIMMTFKLNDQLSGKISSIKKSILQLINRTYYMRLNMVDQATAAIQRIKKTLKSLTMSKHEIRVSVQDNAKSKLKKRDQAESVVKEKKVKKQHNETAATKTNENKQSWLGNLKNKAIKEIEKYAGDVTDKLKEKLSPRKFWDEKALPWIETKIDEYKQEVIGRISEKIKINPEEYLDKWVNKGLDWVLGPKNQTNDSGGSNDNASSSGQPGNQNSDQTQNEKGLFRVSCCSCCAKGLNPTGTARTDNRNGPKNQPNNPTGTSRVEKNRKPPTKLGGLTKKIPGVM…	ATGGCGAAACTTACAGCGCGATTTGAATTAGAAGACCGGGTGTCGAAAAAGCTATTACGCATTCAAAAACGGTTTCAAACATTTGAGAAGCAGCTCAAACCATTTAGAAAACCAGTGAAAATAAGCCTAGAAATGGATGAAAAGAAGCTTAGAAATCTCACCTTATCGCTCCGGAAAATTTCAGCTGTTTCCATGACGCTGGATCAGGGAATTTATCGTGATCTAAAATTATTGAAAAATCAGTTAAATATGTTACCGAATCATATGGTCATATCCATTCAAGCAAAGGGACTGGATGTCATTAAAACCAGCATAGATCGTTTGAGACAAGTGGGGACAAGTCCCATTATGATGACGTTTAAATTGAACGATCAATTATCAGGTAAAATATCATCAATC…
22	+	222	LysM peptidoglycan binding domain		MGKSVYQLWISQGKDKLRFPVLPSELEITNNVQNETVKVASFGELTFIDVPSAKQVSFTSLFPKKYSPIAEYKSIPSPENAIAKIERMMRSKKSVRLIVTGTKINMTCSIESFTHKEGSYDIGDREFTIELKEYKTASPRKIKRKKKAKQTKKKRPSKTPPKMYTVKKGDTLWAISGRFYGDSTKWRRIWNANKLAMIKRSRRNIKQPGHWIFPGQRLKIPQ	ATGGGTAAATCAGTGTATCAATTGTGGATTTCCCAAGGAAAGGACAAGTTGCGATTCCCTGTTCTTCCATCCGAACTCGAAATCACAAATAACGTACAAAATGAAACGGTAAAGGTCGCCTCTTTTGGAGAACTGACCTTTATTGACGTACCATCGGCGAAACAAGTATCATTCACTTCATTATTTCCTAAGAAATATTCGCCGATTGCTGAATATAAAAGCATTCCATCACCAGAGAATGCAATCGCGAAAATTGAACGAATGATGCGTTCAAAGAAATCCGTGCGGTTGATTGTAACTGGGACAAAAATCAATATGACGTGCAGCATTGAAAGCTTCACCCACAAGGAAGGGTCATATGATATTGGAGATCGTGAATTTACGATCGAGTTAAAAGAA…
23	+	336	hypothetical protein		MIELFAIRSGTMYELVTESVTLQGQRYQAPRSIQANIITKQGSQTYYRVSEGDTVLFKWKGKELFRGIVFSRTPVEGKMTFTAYDMLQYLVKNQDVYVFSNQRADQILRRIGADFQIPMTSIANTGHVIKSLVFKNDTSLYDMILKALKETKRQTGRNYQIYSAKGKMGLRAWPDPEDVWVIESGINLISYQYSTSIEETATRVKMRTSADEQGKNKKKGSKSEIVVIEQDKAGQNKYGILQHVETVTGQINQPQLQKRAKVRLAEKKGVKQEVKSIQALGIPELQSGLPIYLKIPEINVKKTYWIDQDKHEFSGVKHTMTIDVVEKNSMPKGDQA	TTGATCGAGCTTTTTGCCATCAGAAGCGGCACCATGTATGAGCTTGTCACAGAGAGTGTGACACTTCAGGGGCAAAGGTATCAAGCCCCTCGCTCAATTCAGGCAAATATTATCACAAAGCAAGGCAGTCAAACTTATTACCGTGTCTCGGAAGGGGACACGGTTCTTTTTAAATGGAAAGGAAAAGAGCTTTTTAGAGGCATCGTTTTTTCCCGGACACCTGTTGAAGGGAAGATGACCTTTACCGCATACGATATGCTTCAATATTTGGTGAAAAACCAAGATGTCTATGTTTTTTCAAATCAAAGAGCAGATCAAATCTTAAGGCGGATTGGAGCTGACTTTCAAATTCCAATGACCTCCATCGCCAATACAGGACATGTCATCAAATCACTAGTC…
24	+	88	DUF2577 Protein of unknown function		MRLSEAIKRLAVNAVDAESPIDLVIGEVTAVSPLSIRLNENRKLTIPEELLIWPKRLNKGEDDELKRGDSIMVLAMAGGQSFYIIDKL	GTGAGATTAAGTGAAGCAATTAAACGATTGGCAGTGAATGCAGTAGACGCAGAATCTCCAATCGATCTTGTCATTGGAGAAGTCACGGCAGTTTCCCCGCTGAGCATCCGATTAAATGAGAATCGTAAGCTGACCATTCCAGAAGAATTACTGATTTGGCCGAAGCGCTTAAATAAGGGTGAGGATGATGAGCTGAAAAGAGGAGACAGTATTATGGTGCTTGCAATGGCAGGAGGGCAGTCCTTTTACATCATCGACAAATTGTAA
25	+	140	DUF 2634 Protein of unkown function		MALSPEEEIEEIEEDEEVETSTTYRIDFETGRLTGETISGIEAIRQFIYMTLRTERYAHPIYSHDIGTEIQELLTDTEATDEYKEMEIPRLLEEALLVDERIDHIEELEVTKQNESFHVKLAIVTDEGTIEIEEVMEGDV	GTGGCACTTTCACCAGAGGAAGAAATCGAGGAAATAGAAGAAGACGAAGAGGTCGAAACCTCGACGACGTATCGAATAGATTTTGAAACTGGCAGACTGACAGGCGAAACCATTTCAGGTATTGAAGCAATCCGGCAATTTATTTATATGACACTTAGGACAGAGCGGTACGCACATCCTATCTACAGCCACGACATTGGAACAGAAATTCAGGAGCTGTTGACGGATACAGAAGCTACGGATGAATACAAAGAGATGGAGATTCCAAGGCTGCTAGAGGAGGCACTGCTCGTTGACGAGCGGATTGATCATATTGAAGAGTTAGAGGTCACAAAGCAAAATGAATCGTTTCATGTCAAATTAGCTATTGTCACAGATGAGGGAACAATAGAAATAGAG…
26	+	349	baseplate J like protein		MFEEQTYEALMERMLERLPDDIDKRENSVIWNALAPAAAELAQSYIWLDQVFELVFADTAQGEFLDRRAAEVGIERKPATKAVWSAAIQPENINIPDGSRFFIEDVYFQYSKDGTLECETPGKAGNVQLTDQPLLSLDTIPGLESITMKELVIPGQEEEDDASLYDRYLIRARREAVSANRAHYKKWAEEVAGVGRAKVFPLWNGEGTVKIVITDGNLDVASDLLVKRVQEYIDPEPGEGEGQAPIGSKATVESAKWLDIDIEVAVELQMDWTLEGAQKEIEEKVKTLLKSIAFEKSTIRMSALNDILYHSESVSDYADVLLNGESKNLVLQDIEIPRLRQVKVIEQTG	ATGTTTGAGGAACAGACGTACGAAGCATTAATGGAAAGAATGCTGGAAAGACTGCCAGATGATATAGATAAAAGAGAAAATAGCGTGATTTGGAATGCCTTGGCACCTGCTGCTGCTGAACTGGCCCAATCCTATATTTGGCTTGATCAAGTGTTTGAGCTGGTCTTTGCAGATACAGCACAAGGAGAGTTTCTAGATCGGCGGGCTGCTGAAGTAGGAATTGAAAGAAAACCAGCCACTAAAGCGGTTTGGTCAGCGGCCATTCAGCCAGAGAATATCAATATTCCAGATGGCTCACGTTTTTTTATTGAAGACGTTTATTTCCAGTATTCGAAGGATGGCACGCTAGAATGTGAGACACCTGGTAAAGCAGGCAATGTTCAATTAACAGATCAGCCG…
27	+	307	DUF 2313. Family of phage tail proteins		MSKQDEMKNYLPPYFTEIYEVDHLLKTEAPEFEQLDESIFDLTDQFFPLTATWGLNRWERMLKVQRESDDSIEVRRARILNMMSNIPPITYLSLEKSVNRFLKNPSAVIRLTTNRYHFALRVNLDDLQNTRYIVEILETLKPAHLAYTFTAFHHTDVHEKNDHHVRLTLRSRVGFFDHIPILLNGEFVLNGTFYLSGTRGTTDVPARFRHSLNMRMQLQHQSETAHRMNYVMTGAVHETKQGTALTLRTKNQLQHQTKKKVTFRLPVHVQTEQGGSLLIKDHYWILDGSVPLDGSKMLAATSKKIEL	TTGAGCAAACAGGATGAAATGAAAAACTATTTGCCGCCATATTTTACAGAAATTTATGAAGTAGATCACCTGCTCAAGACAGAAGCACCTGAATTTGAGCAATTGGATGAATCCATTTTCGACTTAACGGATCAGTTCTTTCCTTTAACAGCGACATGGGGATTGAATAGATGGGAAAGAATGCTGAAGGTACAGCGGGAATCAGATGATTCAATTGAAGTGCGCAGAGCACGCATACTCAATATGATGTCGAATATTCCGCCAATCACATATCTTTCATTAGAGAAATCAGTGAATCGCTTTCTCAAGAATCCAAGTGCTGTCATCCGTCTCACAACCAATCGTTATCACTTCGCCTTACGTGTGAATCTAGATGATCTGCAAAACACGAGATATATT…
28	+	127	DUF3751 Phage tail-collar fibre protein		MADQLTVTTLYARQQMAKARAEGTKLTKVVKMAFGNGGTKDGKPISLDGTEQALKKELVQKNIDSFTFMEPAKIRYTCTIAEGELAGEVINELALVDEDGKFTAIRTMTDKQKDGDIEFVFEIDDIY	ATGGCTGATCAATTAACCGTAACAACACTGTATGCACGACAACAAATGGCAAAGGCAAGAGCAGAAGGAACAAAACTCACAAAAGTCGTCAAAATGGCATTTGGAAATGGGGGAACGAAGGATGGAAAACCGATCTCTCTCGACGGTACCGAACAAGCACTCAAAAAGGAACTGGTCCAAAAAAATATTGATTCATTTACCTTCATGGAGCCAGCAAAAATCCGCTACACCTGCACGATCGCCGAAGGAGAACTGGCAGGAGAAGTCATCAACGAACTAGCTCTTGTCGACGAAGACGGTAAATTCACCGCCATCCGCACCATGACAGACAAACAAAAAGACGGCGACATCGAATTCGTTTTTGAGATTGATGATATTTATTAA
29	+	290	hypothetical protein		MDIKSPLPFETSDKAHANLFNQMVDTLVENDHALSRQIEGITNESLFILTGDQAIQDASVSGEQYPNGITFMAIANDTGYPTKLGFVKNEKMNEYRFVQYYYGNGNETSSYFTSTGIWFRQWYIASGWTEWHKISGFLHTNIGTTGKQLLNNAERQKILFNRKIKDSHNNFDIKNSRFICPENGMYLVNAGVYIETVQMYANFELSIFLNGKNYKNISHYRHLPATPSDTAKLDIGLYGAANVPANKGDYVEIYMYIGYAGNSDRYISDNSGWYNYFDITELGGRNFPRV	GTGGACATAAAATCACCTTTACCGTTTGAAACCTCAGACAAAGCCCATGCCAACTTGTTTAACCAGATGGTCGACACACTTGTAGAGAATGATCATGCACTCAGTAGACAGATAGAAGGAATCACAAATGAAAGTTTGTTCATATTAACAGGTGATCAAGCCATTCAAGATGCATCAGTCAGCGGTGAGCAATATCCAAATGGGATTACGTTCATGGCTATAGCGAATGATACCGGATATCCTACAAAATTAGGTTTTGTGAAGAACGAAAAAATGAATGAATATCGTTTTGTACAATATTATTATGGCAACGGTAATGAAACAAGTAGTTATTTTACTAGTACTGGTATTTGGTTTAGACAATGGTATATCGCTTCTGGGTGGACCGAGTGGCACAAA…
30	+	109	XkdW protein		MILYEAIKYKYPNADPQKDFELRNDGDGSYINEWHLDVPKPTVEELKKWWEESQTNPRYQPPLPLDYLAQEVAKEKLMRKQLEHKCDLLTNELKALKNEILFSKGESET	ATGATTTTATATGAAGCCATTAAGTATAAATACCCTAATGCGGACCCGCAAAAGGATTTTGAATTAAGGAATGACGGCGACGGTTCGTATATAAATGAGTGGCATCTAGATGTGCCAAAGCCAACGGTAGAAGAGTTGAAAAAATGGTGGGAGGAATCTCAAACCAATCCTAGGTATCAACCCCCTCTTCCACTAGATTATCTAGCGCAAGAAGTAGCAAAAGAAAAGTTGATGAGGAAACAGCTTGAACACAAATGTGATCTTCTAACAAACGAACTAAAAGCGCTAAAAAATGAGATCCTTTTCAGTAAAGGAGAGAGTGAAACATGA
31	+	63	XkdX protein		MNYWVMALYFQWVTPELVKQAVELGDCSMEDLNEGYEQRMLTLEQMQEIEPSHQNKGVKIEWI	ATGAATTATTGGGTAATGGCATTATATTTCCAATGGGTGACACCTGAATTGGTCAAACAAGCAGTTGAACTAGGTGATTGTTCAATGGAAGATCTCAATGAAGGGTATGAGCAAAGGATGCTCACTTTAGAGCAGATGCAAGAAATAGAACCAAGCCATCAAAACAAGGGAGTGAAAATTGAATGGATATAA
32	+	371	PHA01818 superfamily		MDIKEPKAFKVNDKAHADLFNDMVKVLLDNDTEVLEQLLKHTNDGSVHASEEEKKKWNGSQIYKITADNGMQLINISADSKIFDAIKDKGTCTFYAASGVEDSPSSSNTALRGMQIVGQDNIGAGFAVDIKGNAYSFYYNSGHTTITWTPLPSKEDLNKWNGSQLIKITNDTGGVRVSVGATESLFDKITQTGKTFGTFYSPSGVQDNPSALSARGFYHFTSADNNNKGTFGWVIAVDYRNNVFTNYLDLNLGWQGWRRLISHADFENVQWLDVTLANGSSIGDRPVQYVKWGNLLLLRGHLIANREVICGSIPNTGLPDKGIVVSVPVSGTTGHSKLYIYKTGELKLTGLHAVNNSAVTGYYFDMVVPLN	ATGGATATAAAAGAACCAAAAGCTTTTAAAGTGAATGATAAAGCTCATGCCGATTTGTTTAATGACATGGTCAAAGTACTACTTGATAATGATACTGAAGTATTAGAGCAGCTCTTAAAACATACAAATGATGGCAGCGTACATGCATCTGAAGAAGAAAAGAAAAAATGGAATGGCTCACAGATTTATAAAATAACAGCAGATAACGGTATGCAACTGATAAATATCTCAGCAGATTCAAAAATATTTGATGCGATTAAGGATAAAGGAACATGTACCTTTTACGCAGCTTCTGGAGTCGAAGATTCTCCATCATCGTCAAATACAGCACTGAGAGGTATGCAAATAGTAGGGCAAGATAATATTGGGGCAGGTTTTGCGGTAGATATAAAAGGGAAT…
33	+	106	hypothetical protein		MIQVYEYNHQNELVRPIEVFERDDEGNYVIPDQCTTIAPPNNPSFYKAAFDVEKQQWYESATQEYIDSLKSAPLPPNDIELLKKQNALLSKQLTQLLAMQKGENSE	ATGATACAAGTTTATGAATACAATCATCAAAATGAATTGGTCAGACCTATTGAAGTGTTCGAAAGGGATGATGAAGGCAATTATGTCATTCCAGATCAATGTACAACAATTGCACCACCCAATAATCCTTCTTTTTATAAAGCTGCATTTGATGTGGAAAAACAACAATGGTATGAATCAGCGACACAGGAGTATATAGATAGCCTAAAATCAGCCCCTCTACCGCCCAATGATATAGAGCTTTTGAAAAAACAAAATGCTTTGTTATCAAAACAATTAACGCAGCTATTGGCTATGCAGAAAGGGGAAAATTCAGAATGA
34	+	46	XkdX protein		MFPTVADIKQFWDWQCYSQEDIAFYVSIGWISVDDYQDITGETYQA	ATGTTTCCAACTGTAGCAGATATCAAACAATTTTGGGACTGGCAGTGTTACAGCCAAGAGGATATTGCTTTTTATGTAAGTATTGGATGGATCTCCGTAGATGACTATCAAGACATAACAGGAGAAACATACCAAGCCTAA
35	+	470	hypothetical protein		MDIKTPRSFETSDKAHADLFNDMLKTLLHNDTGISEQLTLHIGDSSQHSSELEKKKWNESQLYKITGDNGVQLLNIPAGSKIFDSIKDKGTCTFYAPSGIEDSPSQFAIRGIQTVGQNNIGTGFAIDTSGNAYYFYYNSSHLSITWTQIPTVAEKDKWNNGQLYKLTQNNGRPIYKGVSETTDYNEITETGMYLIYNAGLNGPIEIKRAFMIVISYGNTLLQTIYDAVNGLNSFYRIRKTDYTWTEWERQLTSTDLNAIQSFPITDINGQGKAYIRNTEDFHEVLPKYRGLVHFASANAPTNGPGNALRGIWTCNNTGTYGQAIGFDHLNRTWRKTMANGVWSKWERLLTGAEQLEWKSPTTIINGWKQYGTQKVQFYKNPFGEVELMGSITGGTIGFE…	TTGGATATAAAAACTCCTCGTTCTTTTGAAACGAGTGACAAAGCTCATGCTGATCTATTCAACGATATGTTGAAAACATTGCTTCATAACGACACTGGTATATCAGAACAATTAACTCTTCATATCGGTGATTCTAGCCAACACTCTTCAGAACTAGAAAAAAAGAAATGGAATGAGTCGCAGCTGTATAAAATTACAGGAGATAATGGAGTACAACTTTTAAATATTCCTGCCGGCTCAAAAATCTTTGACTCAATTAAAGACAAAGGGACATGTACATTTTATGCGCCCAGTGGAATAGAGGATAGCCCTTCACAATTCGCCATTAGAGGGATACAGACAGTGGGACAAAATAACATTGGAACAGGCTTTGCGATAGATACATCAGGCAATGCATAT…
36	+	115	Putative short tail fibre*		MNWIYKYDGKFNYLPGEEIEIEGDADIPKGYTDVRPQDGLYKGKYNETKRAWYESATQEYIDGLQPKPLPPSEIDLLKQQNADLLQQLAESEKRVEEQSKTISELIMLLNEKGVI	GTGAACTGGATATATAAATACGACGGAAAATTCAATTACCTTCCAGGGGAAGAAATAGAAATTGAAGGGGACGCAGACATCCCAAAAGGATATACAGATGTAAGACCTCAAGATGGTTTGTACAAAGGTAAATACAATGAAACGAAAAGAGCATGGTATGAGTCGGCAACACAAGAATACATTGATGGCTTGCAGCCAAAGCCGCTGCCACCATCAGAAATTGATCTATTAAAACAGCAAAATGCTGATCTGCTTCAGCAACTGGCAGAATCAGAAAAGAGAGTAGAAGAACAATCAAAAACAATATCAGAACTTATCATGTTGCTGAATGAAAAGGGGGTCATTTAA
37	+	48	XkdX protein		MDWFRSISLFYQWKCYENEDVAKFVRFEKITPEQYKEITREEYPTNAK	TTGGATTGGTTCCGTAGTATTTCATTGTTCTATCAATGGAAGTGTTATGAAAATGAAGATGTAGCAAAATTTGTTCGTTTCGAGAAGATTACGCCGGAACAATACAAAGAAATAACAAGAGAAGAATATCCAACAAACGCTAAATAG
38	+	70	holin BhlA		MEMDLTQYLMTQGPFAVLFCWVLFYVLNTTKERENKLNEQIEAQNDVLAKFSEKYDVVIDKLDKIERNLK	GTGGAAATGGATTTGACTCAATATTTAATGACACAAGGACCGTTTGCGGTGTTGTTTTGTTGGGTGCTGTTTTACGTATTAAACACAACAAAGGAAAGAGAAAACAAGCTCAATGAGCAAATCGAGGCACAAAATGATGTGTTAGCAAAGTTTAGTGAAAAGTATGACGTCGTGATCGACAAACTCGACAAAATAGAACGAAATTTAAAATAG
39	+	87	Holin		MKTFDKGTVIRTVLLFIALINQTLVMFGQTVLPISEEQVQTAGEALYVAGSTIFTMVTAVIAWFKNNYVTYKGQLQKDALKQRGLTK	ATGAAAACATTCGACAAAGGCACTGTGATTCGCACAGTGCTTCTTTTTATTGCTCTGATCAATCAAACGCTTGTCATGTTTGGACAGACGGTGCTGCCGATTAGTGAGGAGCAAGTACAAACCGCAGGTGAAGCACTTTATGTGGCAGGTTCTACGATTTTTACTATGGTCACAGCCGTTATCGCTTGGTTTAAAAACAATTATGTGACCTACAAAGGCCAATTACAAAAAGATGCTCTGAAACAAAGAGGGCTAACAAAATAA
40	+	267	N-acetylmuramoyl-L-alanine amidase		MVKIIQALIPKQHRNRPGNTMKPLYITVHNTSNSAKGANAASHAAFVARSSTGVSWHYTVDDQVIYQHLPLNENGWHAGDGRGTGNMKSIGIEICENADGNFEQAVENAQWLIRKLIGDLGIPLSNVVPHKHWSGKECPRKLLGRWDQFKAGIATAHTGSKSTRKPVQAESLSHKAPVSKQKSSNLPSGILKVTKPLTKGPQVTAVQKALSSLYFYPDKGAKNNGIDGYYGPKTANAVKRFQLMNGLAADGIYGPKTKNKIEQLLKK	ATGGTGAAAATCATTCAAGCATTGATCCCAAAACAACATCGCAACAGACCAGGAAACACGATGAAGCCGCTCTATATTACGGTGCATAATACGTCAAACAGTGCAAAAGGTGCTAATGCGGCCAGTCATGCAGCGTTTGTTGCACGTTCAAGTACCGGTGTCAGCTGGCATTACACTGTTGATGATCAGGTGATTTATCAGCATTTACCGTTAAACGAAAACGGCTGGCACGCAGGGGATGGCAGAGGCACCGGCAATATGAAGTCAATTGGAATTGAAATTTGTGAAAATGCAGACGGTAACTTTGAACAAGCAGTCGAAAATGCCCAATGGCTCATTCGCAAGCTGATAGGAGATTTGGGGATTCCTTTATCAAATGTAGTGCCTCATAAACATTGG…
* Function predicted by PHASTER
+/- Indicate Forward/Backward direction of transcription respectively
