# Supplementary material for: Bacillus pumilus 15.1, a Strain Active against Ceratitis capitata, Contains a Novel Phage and a Phage-Related Particle with Bacteriocin Activity
Source: Int J Mol Sci. 2021 Jul 29;22(15):8164. doi: 10.3390/ijms22158164 (PMC8347963; doi:10.3390/ijms22158164)
Supplement: Supplementary file 1 [file ijms-22-08164-s001.zip › Suplementary Table 2S.xlsx]

## Sheet: Hoja1
ORF	Direction	Nº Residues	Predicted function	aa sequence	nucleotide sequence
41	+	60	hypothetical protein	MKKELFQIIMLSVLLIYFIYHGMTSGFPVSYTIILILTYLSVITYRIINLLRIRKNKEQA	ATGAAAAAAGAACTGTTCCAGATCATCATGCTGTCAGTGCTACTCATCTATTTCATTTATCACGGAATGACGAGCGGTTTTCCTGTATCCTATACAATCATTCTCATCTTAACTTATCTTTCTGTGATTACATACCGCATCATAAATTTATTAAGAATACGAAAAAACAAAGAACAAGCATAA
42	+	150	hypotetical protein	MSAISNRNFCGYAAENVVRADLAKRNIVSLSPDIPWAHYDLVADINGVFTRIQVKTNIEHDGYRMKIDNRKSNGASRPYTKEDYEVLAIVDLESGGVAYLPYEVWRGKSQINIMLREVSNMKGYGKGKQPLYFSDFSDFPNEVKTGEVVA	GTGAGTGCTATAAGCAATCGTAATTTTTGCGGATATGCAGCCGAAAACGTAGTTCGGGCCGACTTAGCTAAGAGAAATATCGTAAGTTTAAGTCCGGACATCCCGTGGGCTCATTACGATTTAGTCGCCGACATAAACGGGGTATTTACTCGAATTCAAGTTAAAACAAACATAGAACACGACGGTTACCGGATGAAAATAGACAATCGTAAATCGAACGGAGCCAGTCGTCCTTACACTAAAGAAGATTACGAAGTTCTTGCAATTGTCGATTTAGAAAGTGGCGGAGTTGCGTATCTACCTTACGAAGTTTGGAGAGGTAAGTCGCAAATAAATATCATGCTTCGAGAGGTTTCGAATATGAAGGGGTACGGAAAGGGTAAACAGCCGTTGTATTTC…
43	+	138	transcriptional regulator Helix-turn-helix domain	MTNEHQRLVSVETQSEYNLTSGKSETRIFVKMYVDAVKKGLIADIGPERWQTLCVLSSFMNANGECYPTQDQIGEALNLSRVAANKRIQSLCEYRWQGRPLVVKKQGREGKTQRWENARYTILPISQLAIFDGDTEEL	GTGACAAACGAACACCAACGGCTCGTCTCCGTAGAAACTCAGTCGGAATATAACTTAACGTCCGGAAAGTCTGAAACGCGTATCTTCGTTAAGATGTACGTCGATGCCGTCAAGAAAGGCTTGATCGCGGATATCGGACCCGAACGTTGGCAGACGCTTTGCGTACTATCATCGTTTATGAACGCAAACGGCGAATGCTACCCGACACAGGACCAAATCGGTGAAGCGCTAAATTTAAGCCGAGTCGCGGCAAATAAACGGATACAATCGCTATGTGAATACCGATGGCAGGGACGCCCTCTTGTCGTTAAAAAACAAGGGCGCGAAGGAAAGACTCAGCGGTGGGAGAACGCTCGCTATACGATACTTCCGATTAGTCAACTCGCTATATTTGACGGA…
44	+	121	hypotetical protein	MTINIPISPDYHLTSDVHNIIVNERYFTDPTKAPGWAKKLAENPDADPTPVERWREVSYHPTIDRAVLDVMNRRIKTSDATSLAEIAQMVREFRTELAAALTIEGVILPTNKTARRRLKRG	ATGACGATTAATATTCCGATCTCACCCGATTACCACCTTACATCCGACGTCCATAACATCATCGTAAATGAGCGCTATTTCACCGATCCGACCAAAGCGCCGGGCTGGGCGAAGAAACTGGCCGAAAACCCTGACGCAGACCCAACGCCGGTCGAGCGCTGGCGAGAAGTTTCGTACCACCCTACGATTGATCGCGCCGTCTTGGACGTAATGAATCGGCGGATCAAAACATCGGATGCGACGTCTTTAGCCGAGATTGCACAAATGGTACGGGAATTTCGCACGGAATTAGCGGCGGCATTGACGATTGAGGGCGTTATACTGCCGACAAATAAAACGGCTAGGAGGCGGTTAAAACGTGGATAA
45	+	75	hypothetical protein	MDKTNEQEIAELRQAMAELIAENETYMHHLAEIRDMMPYEFDDENATEHLLAITGPEYVKDYVRCLLNRMKEALK	GTGGATAAAACGAATGAGCAAGAAATCGCAGAGTTACGTCAGGCAATGGCGGAGCTTATTGCGGAGAATGAGACGTATATGCACCACCTCGCAGAAATTCGCGACATGATGCCGTATGAATTCGATGATGAGAATGCGACCGAACATTTACTCGCAATTACGGGTCCTGAGTACGTTAAAGATTACGTTAGATGCTTATTAAACCGAATGAAGGAGGCGTTAAAATGA
46	+	125	hypothetical protein	MKPEITKEQADAITFLRGLGRDDEYILSHFGEYVRHCAVLNDLSRVSLAAALINGYEVSKSPEEKVRDYYESNYAKHERSKPYSDDDYYTTGVLTGISRTLDLLDIKIEGVNVRREEAEANGFGY	ATGAAGCCGGAAATCACGAAAGAGCAGGCGGATGCTATAACATTTTTAAGAGGACTCGGTAGGGACGACGAATATATTTTGAGTCACTTTGGCGAATACGTCAGGCATTGCGCAGTACTGAACGATTTAAGTCGTGTTTCATTAGCGGCTGCGTTAATCAACGGATATGAAGTCTCAAAGTCGCCGGAGGAGAAGGTACGAGATTACTACGAATCTAATTACGCCAAACACGAAAGGTCGAAGCCATATAGTGACGACGATTATTATACGACAGGTGTTTTGACCGGCATCAGTCGGACGCTTGATCTCCTCGACATCAAAATCGAAGGTGTAAACGTCAGACGTGAGGAGGCGGAGGCGAATGGCTTCGGATACTAA
47	+	122	hypothetical protein	MASDTKPIEKWTARDFIVYLHERHLEVYGIKYVANNRGMEARNLKTMIAEHGAAVVRDFIDACFAAKKPTAQWPGCNFGFMFSYMRDRHLPPLLVKQKTVKQSEEDDQRAAAQSQINYGELF	ATGGCTTCGGATACTAAGCCTATCGAAAAATGGACGGCACGCGACTTCATCGTCTATCTACACGAACGCCACCTCGAAGTCTACGGCATTAAATATGTCGCCAATAATCGCGGCATGGAAGCGCGGAACCTAAAGACGATGATCGCCGAGCATGGGGCGGCTGTCGTACGGGACTTCATTGACGCTTGCTTTGCGGCTAAGAAACCGACGGCTCAGTGGCCTGGCTGCAACTTCGGCTTTATGTTTTCGTATATGCGCGACCGTCACTTGCCGCCGTTACTCGTAAAGCAAAAGACGGTTAAGCAGTCGGAGGAAGACGATCAAAGGGCGGCTGCACAGTCGCAAATAAACTACGGGGAGTTGTTTTAG
48	+	269	hypothetical protein	MTKYKTEKRKARVGERILITDKHVFSTRYKNGDVLKVGSVKPIGVISGEGFAIFHTEYEVIVGEHTPTPNLYEMPFDELVSLSEDVMKAITIRSYKNGYEQGRFDAEIEAAHGTYEKSDQQKRDEVVEKAKEDVEYLVRRCFTARTEFIVNAEKRTAVAIRKAFGNGRVISKGIAKCAPNDCFNAHIGKAIALRRALGLPVPAEYLNVPQPEEVRVGDVINYRNAYILKVVNDDIQRTAKPVSTVSISALQGSGGGYVIIDDSRAGEGE	ATGACGAAATATAAGACGGAGAAACGTAAGGCACGTGTAGGCGAGCGTATTTTGATTACGGATAAACACGTATTTAGCACAAGGTATAAAAATGGAGATGTTCTGAAGGTAGGTAGCGTCAAACCTATCGGAGTTATTAGCGGGGAGGGTTTTGCGATTTTTCACACAGAGTACGAAGTCATCGTCGGTGAACACACGCCCACCCCGAACCTGTACGAAATGCCCTTCGATGAATTAGTGTCGCTTAGTGAGGACGTAATGAAGGCGATTACAATCCGATCATATAAAAACGGCTACGAACAAGGTCGTTTTGATGCGGAAATTGAGGCGGCGCATGGCACGTATGAGAAGTCCGATCAGCAGAAACGGGATGAGGTCGTTGAGAAGGCGAAGGAGGAC…
49	+	253	DNA replication protein with ATP binding domain	MTNDSRCLLASKCAQAGGVNCTKHCELYLGLHGLDGAGGRSGAAGLAEDYRLVTLKNSPARADQPGAYKAADAYADTFDRQFDAEAERIKSLYLYSAKSGTGKTTTAAALLNEYLTAHYIGALKRGIQPQQRPAYFLDVNAWQNEYNEFNRPRVPDAIAEPAAKRYYAALEAAKRAPFAVLDDIGVREATDGFRGDLHTIINYRVTNRMPTVYTSNIKMADLPEVFGEARLADRIADQCKEIVFAGGSKRRRL	ATGACGAATGACTCACGATGCCTACTCGCAAGCAAATGCGCCCAAGCCGGCGGCGTTAATTGTACGAAACACTGCGAACTATACCTCGGCTTGCACGGCTTAGACGGCGCTGGAGGACGGTCGGGGGCGGCTGGATTGGCGGAGGACTACCGCCTAGTGACGCTTAAAAACTCGCCTGCTCGCGCTGATCAGCCCGGAGCTTACAAGGCGGCGGATGCTTATGCGGATACCTTTGACCGCCAATTTGACGCCGAAGCCGAGCGCATTAAATCGCTATATTTATACAGCGCGAAATCAGGCACAGGCAAGACGACGACGGCTGCGGCTTTGCTTAACGAATATTTGACCGCCCATTATATTGGCGCACTAAAACGAGGCATACAACCGCAGCAGAGACCG…
50	+	216	hypothetical protein	MSGLSLTEIQYLRDLLVADSLANGEGASKLAIFDKLDALEFADHTPAYKTGDLVSVEGYKGRVFYVDCARYIEETSKEAVFNFIEYDLYDAINGEWLEAFEADMALVASALVAEDYLADFNLEDYPPARSTVYLINYETEAANMAAKEQPKTPRQLSAIEAEKRKQERKEAAAQTDNLLDIYNWNKAQYEKTGEVTFKAKMDDTMAQLAGEGAERR	ATGAGCGGATTATCATTAACGGAAATTCAATACTTACGTGACCTACTCGTTGCGGATTCGTTGGCTAACGGAGAGGGCGCATCCAAACTCGCTATTTTCGATAAACTAGATGCGCTTGAATTTGCGGACCATACGCCGGCCTATAAAACTGGCGACCTAGTTTCGGTCGAAGGCTATAAAGGACGCGTCTTCTACGTTGATTGCGCCCGATACATCGAGGAAACGTCGAAAGAGGCCGTCTTTAACTTTATTGAATACGACCTGTATGACGCGATCAATGGCGAATGGCTCGAAGCGTTCGAGGCGGACATGGCGTTAGTGGCAAGCGCGCTTGTTGCGGAGGATTACTTGGCGGACTTCAACCTAGAAGACTATCCGCCAGCAAGAAGTACCGTTTAT…
51	+	463	phage DNA helicase	MSFGASLLSKVIEANDPSALLRYGITRKDFQTDGERAAFEYISTYAEKNGNQAPTAEMVATEVPTFQPEFSIDATFEYLAQKAKETAALNDFTEIFNDKYGANGVKKADSEFIQRFNRAQDGGNPQEFFDWLTEVAERSKIRTSVRKSVGTNVVTDVDKFRAEYEKRKAGESFRIWNSKFPALNKAIGGYVSSNMYVVYGKPGRGKSAITLEESINCAVQGANVLIWSMEMGWFEVLVRIYVSLSGDQGVALTEIDGQQMEAGFDSRDVRQGKLSEEFEAGFMEFIATLNTIIDGDITVRAVDDKDFDSRSLRDLKADIEQTKADVVMIDPFYYLDYESNSNKTTGGAAADTSKKMRRLAGTMDVVIFAITQAGEDDATEDEAGNREIKLPKRKDVMKT…	ATGAGTTTCGGAGCTTCTCTACTATCGAAAGTAATCGAAGCGAACGACCCGTCGGCTTTATTGCGGTACGGCATAACGCGTAAGGATTTTCAAACGGATGGCGAGCGGGCAGCATTCGAATATATCAGCACCTACGCGGAAAAGAACGGCAACCAAGCACCTACTGCCGAGATGGTAGCGACCGAGGTACCGACATTCCAGCCGGAATTCAGCATCGACGCAACGTTCGAGTACCTGGCGCAGAAGGCGAAAGAAACGGCTGCGTTAAACGACTTTACCGAAATATTCAACGATAAGTACGGCGCCAACGGAGTCAAAAAAGCCGATTCGGAATTTATTCAGCGATTCAACCGAGCACAGGACGGAGGTAATCCACAGGAATTTTTTGATTGGTTGACC…
52	+	333	DNA primase	MSILTINGVLTDVDIREELERFEWDRPTWHADRLTAASPFRDDRTPSFYVYYEDTPTAKAGYFGDSGTGERGGLIKLLAFLREETEEETAYYLAETYGTGEGEGRLKLRVPRLKIVEPRRPLAETLLDGIKIGPNAYLANRGISEEVQRKAGVGTVGQTVVIPWRLPNKRLANVKYRSTHNKAFWYAKGGWPIRELIYGIDTVYANHAKVAVLAEAEIDAQSWRTAGFCGIATGGSKFSDRKADIIAQSPIEYLIVVSDNDEAGEKLRKEVELKMRGKVRLAHGYITKGYKDANELLIAEGEDALKRVVDRAEAVSINIRFGNIRTFGRRRLS	ATGTCGATTCTTACGATTAATGGCGTCCTGACAGACGTCGACATACGCGAAGAATTAGAGCGATTCGAATGGGATCGACCTACGTGGCACGCGGACCGTTTAACGGCGGCAAGCCCTTTTCGCGACGATCGGACTCCTAGTTTTTACGTTTACTACGAAGACACTCCGACCGCAAAAGCCGGCTATTTCGGAGATAGCGGCACAGGAGAGCGCGGCGGCTTAATTAAACTGCTTGCGTTTCTGCGTGAAGAAACCGAGGAAGAGACGGCTTATTATCTCGCTGAGACTTATGGTACCGGCGAAGGAGAAGGACGTCTAAAACTCCGTGTTCCTCGTTTAAAAATCGTTGAGCCTAGACGTCCATTAGCCGAGACTTTACTGGACGGCATCAAGATCGGT…
53	-	104	XRE family transcriptional regulator	MTMESARLCGIISFVKLASFCFAEVFISQYSVVSCRIKELCYKRGYTLIQLAEMVGISKTQLSDYISLRNIPNVEMAYSLARCLDCPVEALYNWRPLSGSNTEG	ATGACGATGGAATCGGCGCGGTTATGTGGTATAATTTCCTTCGTAAAGCTCGCGTCATTTTGCTTTGCGGAGGTGTTTATCTCGCAGTATTCGGTCGTATCTTGCCGGATAAAGGAGCTGTGTTATAAACGTGGTTATACTCTTATTCAACTCGCAGAAATGGTCGGAATCTCAAAAACGCAGCTTTCCGATTATATCTCGCTGAGGAACATCCCTAACGTTGAAATGGCGTATTCCTTAGCGCGCTGCCTCGACTGCCCGGTCGAAGCCTTATATAATTGGCGTCCTTTATCCGGTAGCAACACGGAGGGTTAA
54	-	68	XRE family transcriptional regulator	MISYEPLRTYLAERGLTTGILRDKVIHRNLVTKINEDKPVSLSTIEAVCLELDVPIEKVVRILPNPPE	ATGATTAGTTATGAACCACTTAGAACTTACCTGGCTGAAAGAGGATTAACAACTGGAATTCTAAGGGATAAAGTCATCCATAGGAACCTAGTAACAAAGATTAACGAGGACAAGCCCGTAAGCTTATCAACTATAGAAGCCGTCTGCCTCGAATTGGACGTACCCATCGAAAAGGTTGTCCGCATTCTACCAAATCCGCCCGAATGA
55	+	388	hypothetical protein	MQSIKDDFINLREKYDLSITCISTKTGINQDVLYEFTDSGSIGFKHLVTLSKFFYKEKYHEIMREWCMKIDSPEWLKQAFEYAALKRDSDLLGMLLEKSKEEHGIKQFLDMYGLILDFMVDRIDFRELSDRMSSLKVSSSKDLKILKDIYSCVFMYYDDEFIGITKNASLIYKEIVKLGKRRAFIKEAFSYRLSEILAPAYLHLNEPKLCMFHANVLVSTGLNNKHISDGNYYIGMCKLHEDKTSCLTHMEKSLHFAKETKEPLLIREATNNLNMVKSLFSFIEGGSAPVFAGEKEKFLLGGDADFVVYFNYVRNREISNVYAAYKHFFEEMNFFFASIAAETLRMFGVDDIQIDVLKSFKLKSKGDVVYEKDFIDGFCFRGTSCIAS	ATGCAGTCAATTAAAGATGATTTTATCAACCTCAGAGAAAAATACGACTTAAGTATAACATGTATTTCCACAAAAACAGGAATTAACCAGGATGTTCTATATGAGTTTACTGATAGTGGGTCTATCGGATTTAAACACCTGGTAACACTTTCGAAGTTCTTCTACAAAGAGAAGTATCACGAAATAATGCGTGAATGGTGTATGAAAATAGATTCTCCCGAGTGGCTGAAACAGGCTTTTGAGTATGCTGCGTTAAAAAGGGATTCAGATTTACTTGGGATGCTTCTTGAAAAAAGTAAAGAAGAACATGGTATTAAACAATTTTTAGATATGTACGGATTAATTTTAGATTTCATGGTTGACCGAATTGATTTTAGAGAATTATCTGATAGAATGAGT…
56	+	176	hypothetical protein	MDKQKFNRLQLAADYGAIPYVQRESQRIAHLVPDETSFEQRTLLSIGYWLERYEGNGRDKKALIQRIIVRERNKYLKASRKEAALSIEGMRDDGNVSWEPHDSLATIDDGLMAKEKIALLAQNDPRKTMILQFWSEGCTNMDEISKLLAQHLGGNFEAHRKFIRRFRLHCQRELTA	TTGGATAAACAAAAATTTAATAGACTACAATTGGCCGCAGATTACGGAGCGATTCCGTATGTACAAAGAGAATCGCAACGAATCGCACACTTAGTTCCCGACGAAACATCGTTTGAGCAGCGGACCTTACTTTCGATAGGCTACTGGCTAGAACGATACGAAGGCAATGGTCGCGATAAGAAAGCGCTGATCCAGCGCATTATCGTAAGGGAACGAAACAAGTACCTGAAGGCATCACGAAAAGAAGCGGCTTTATCTATAGAAGGAATGCGAGACGACGGTAATGTCTCGTGGGAACCTCACGACAGTTTGGCGACTATCGATGACGGTTTGATGGCAAAAGAAAAGATCGCTCTGTTGGCGCAGAACGATCCAAGAAAAACAATGATCTTACAGTTT…
57	+	167	hypothetical protein	MNFQFGPHARKALKDRFGITNYYASYKWLAERLSSSVDLGVSVDKNGKEARMYGAGDAIILCDINEDFVITVLKPRRFNPVFVRKVYQAEKQSVEERIQYNDRLSSELPDELSHWQRELKRTRSAAKKRAIQARINAIQARLDELPNETFEARRDLTRVAQAVAAYV	ATGAACTTTCAATTCGGACCGCACGCACGAAAAGCGCTTAAGGATCGTTTCGGAATCACGAACTATTACGCGTCTTATAAATGGCTGGCCGAACGCCTGTCTTCTTCGGTCGATCTTGGCGTCAGCGTAGATAAGAACGGCAAAGAAGCCCGCATGTATGGCGCAGGAGATGCGATTATATTATGCGATATTAACGAAGATTTTGTAATCACTGTACTGAAGCCGCGCCGGTTTAATCCGGTATTCGTACGAAAGGTTTACCAAGCGGAAAAACAGTCCGTCGAAGAACGTATTCAATATAACGATCGGCTCTCGTCTGAGTTGCCGGATGAATTGTCGCATTGGCAACGCGAGCTAAAACGCACACGCTCAGCCGCGAAGAAAAGGGCGATTCAAGCA…
58	+	257	hypothetical protein	MTKYTSGADALNALNATNEGGGGGNSAEFASFKTGTVYKVRVMSAFDLIRFFSYGIYKKVNSFSAANPSTLNKNGFPESNLTSWDRAWKYYQDQKKAAADRGDAKAEEAAKQEAAKYRVKERYALGFINLETGQPIIVDLSKTQATTVHAVIKKQEKKLGRIAFELEKSGSGTNTVVSLTPLIDMEEDLTEAERKHFADQDGKEFDMSLFDGLIYEADEKEMIENLVAAGFNLALIGESLDGGAEDVELPAGENFEF	ATGACAAAGTACACAAGCGGAGCTGACGCTCTAAACGCATTGAACGCAACAAATGAAGGAGGCGGCGGGGGTAATAGCGCCGAGTTTGCGAGCTTCAAGACGGGCACGGTTTATAAGGTACGCGTTATGAGTGCTTTCGATCTAATTCGCTTCTTTTCATACGGAATCTACAAGAAAGTAAATTCGTTCTCGGCGGCTAATCCGAGCACGCTAAACAAAAACGGCTTTCCTGAGTCGAATCTAACGTCATGGGATCGCGCGTGGAAGTACTACCAAGACCAAAAGAAAGCGGCTGCTGATCGAGGCGATGCCAAAGCGGAGGAGGCGGCTAAACAAGAAGCGGCTAAGTATCGCGTCAAAGAACGATATGCGCTCGGATTTATTAACCTTGAAACGGGC…
59	+	83	hypothetical protein	MREIKTEAQTLDLSKKVTVEVSLAELIVLSATLAEIDSGVVYHNLEWNYSESTIDGIDRIGVCTSSIADNIGTIISEHIPKED	ATGCGAGAAATTAAAACGGAAGCGCAGACGTTAGATTTATCGAAAAAGGTGACCGTAGAAGTTTCGCTGGCGGAGTTGATTGTACTATCTGCCACCCTCGCCGAGATCGATAGTGGCGTAGTTTACCATAACCTCGAATGGAATTATAGCGAGTCAACGATAGACGGTATTGATCGAATTGGAGTTTGTACGTCATCTATTGCGGATAATATCGGCACTATTATTTCAGAACACATCCCGAAGGAGGACTGA
60	+	144	hypothetical protein	MAHKEETIGKFAELIARAALMAAGWSGVSKPETEEPYDILAAEPITGAIKRIQVKTIRDRRDSRGCLTVSGRKNTGQAYTKSDTDYFIGVLIEDNETKAYMFECRNITDYWMPRKNEGVRAWHELKLNLDRAYLAALENEAEAV	ATGGCGCACAAAGAAGAAACGATCGGCAAATTCGCCGAACTGATCGCACGCGCTGCCTTAATGGCGGCCGGCTGGTCAGGCGTTAGTAAGCCGGAAACCGAAGAACCGTATGATATTCTCGCGGCCGAGCCGATCACGGGCGCAATCAAACGCATTCAGGTCAAGACGATTCGTGACCGTCGGGATAGCCGCGGTTGTTTAACCGTCAGCGGACGGAAGAACACCGGTCAGGCTTATACGAAATCTGATACGGACTATTTTATCGGAGTGCTGATCGAAGACAACGAGACTAAGGCGTATATGTTCGAATGTCGCAACATTACGGACTATTGGATGCCGCGTAAGAACGAAGGCGTCCGAGCATGGCACGAACTCAAACTTAACTTAGACCGCGCATAC…
61	+	237	hypothetical protein	MAALKGVKTLDMVDGEITKVAYEGAEYERVEGGAKVGDIIRLTEEARRDVTPGGFYTVRGVIGARVQITDDVNAPHHWDEEYYVPFRKKYVRLKVGDYAKVVDWPSPFKGAEGDLVKVLTDARKSRPFHCELLTGNYVGDRIWARESELVLATEAEVAKEAEAKRSTEAKWAKIGRKVGEYRKGDIVQFKDDYVAIGVVEDVGADLLGVRMPDEAYQCPYKNNVTLITPVEARFDRS	ATGGCGGCATTAAAAGGCGTAAAGACGCTCGATATGGTGGACGGCGAAATTACGAAAGTTGCGTATGAAGGTGCGGAGTATGAACGTGTTGAGGGAGGCGCAAAGGTCGGCGATATCATACGACTAACAGAAGAAGCTCGACGCGACGTCACCCCTGGCGGATTTTATACTGTAAGAGGAGTTATAGGCGCCAGAGTTCAGATAACAGACGACGTTAATGCGCCGCATCATTGGGACGAGGAATATTATGTTCCATTCCGCAAGAAGTACGTACGCCTAAAAGTCGGCGATTATGCGAAGGTGGTCGATTGGCCTAGTCCTTTTAAAGGAGCCGAAGGTGACTTGGTTAAGGTATTGACTGATGCCCGAAAATCTCGTCCGTTTCACTGCGAGCTTTTG…
62	+	759	DNA Polimerase I	MEIKPLKLNVNAGKAAPATEVAKRKQAANAVEPIEDAWRRIYASKLSDSDRQKLDEVKAALEDGRLARDPSDCVNKAGKPKKFSKAEALRLWKTVQAQVREEKLRKMVEETPVNYELITTEHELANLLDDLRNEEIIAVDTETTGVDVYTDVIVGISLTLPRTDRHVYLPVDHVGCEQLSREYVLSELAVVFNDDKIGKVLHNAIFDIAMLRRHGHDLEGVVWDTMTAMHILNENEGDRSTGGAGSFKLKDLAPKYLKTPSDTYDSLFGKNAQFREVPLDIALVYAAKDTELTWRLYEFQRKHMAQMPTVLEYYETVEVPLLYVIVTLEANGYVLDLDFAKEYGEKLHQRAEELREELVAELTPFHEGDEQINLNSTHQMRPALSKSIGKELPNMDAKK…	ATGAGACGGCTCATAGACGGAAGTGGACGGACACCATCGAATTTTAAACGGGAGGGAGGACGCGACGTGGAAATCAAGCCGTTAAAACTAAACGTAAATGCGGGCAAGGCGGCGCCGGCGACCGAAGTTGCTAAACGTAAGCAAGCGGCCAACGCCGTCGAGCCAATCGAGGATGCCTGGCGTCGCATCTACGCTAGCAAACTTAGCGACTCGGACCGGCAGAAATTAGACGAAGTCAAGGCGGCTTTGGAGGACGGACGCTTGGCGCGCGATCCTTCTGACTGCGTTAATAAGGCGGGCAAGCCGAAGAAGTTCAGCAAGGCGGAAGCGCTGCGACTTTGGAAAACGGTGCAAGCGCAGGTCCGCGAGGAAAAGCTACGCAAGATGGTCGAGGAAACG…
63	+	349	hypothetical protein	MTADKRKLAAQLLSNGGSSEPSFAQSIADELVSYLNEWHSLPETWDNQLDADIHRWYANAPNVFPKRPYFSPSASNACPRELYHKALNAKKDVEAKPPYQGRWTRLGTAIGDMIQRDILFMAKHFGKKTGRVCPFDFERNEDGTPVFEDFAKRNHKIERGGQTFYLYGTCDGILRYVTADGEILRVGLEIKSKQTTAAKTSLHSMREPEAKHVAQCVTYGPMYGVDYYVILYVNASKKSWVYPEGEFEKSPDIRAFGIEIKPHDIDAILDRFVDIRDAVDAGTPPALDLGAWTFNNYKTTIAKSLTDEELQIIREKVAQVRRSGMYASTKQQYAEALAFIERVREGEAV	TTGACGGCAGACAAACGAAAATTAGCGGCTCAATTACTTAGTAACGGCGGTTCTTCCGAGCCATCATTTGCGCAATCAATCGCGGATGAACTTGTATCGTATCTTAACGAATGGCATTCGCTGCCCGAGACGTGGGATAACCAATTAGACGCAGATATTCACCGATGGTATGCGAACGCGCCAAACGTATTTCCGAAGCGTCCGTATTTCTCACCGTCGGCATCAAACGCATGTCCGCGCGAACTATACCACAAGGCGCTGAACGCGAAAAAGGACGTCGAGGCCAAGCCGCCATATCAAGGACGATGGACGCGTCTAGGAACGGCGATCGGCGACATGATCCAGCGCGATATTTTGTTCATGGCGAAGCACTTCGGTAAAAAGACCGGACGCGTGTGT…
64	+	84	hypothetical protein	MSFKLIRVRSIGNKEVPEWKKSFTGELCRIGNVRLGRRLVVDFPNVDMHLVTTEIVAYNSDWRASNSLILQTQNTVYVFSKEAV	ATGTCGTTTAAACTTATCAGAGTTCGGAGCATCGGAAATAAAGAGGTGCCGGAGTGGAAGAAAAGCTTCACGGGTGAATTATGCCGTATCGGAAACGTTCGTTTGGGGAGACGCCTAGTAGTCGATTTTCCAAACGTAGACATGCATCTTGTCACTACCGAAATAGTCGCGTACAACTCCGACTGGAGGGCGAGTAACAGCTTAATCTTGCAAACCCAAAATACAGTTTACGTGTTCTCGAAGGAGGCGGTTTGA
65	+	65	hypothetical protein	MTVDDVRERVENIRQVAFDDETAHGMEDDLYIDVLEAIATGADSPEKLAAEALKTQEIEFYRWYS	ATGACGGTAGATGACGTTCGGGAACGCGTTGAAAATATCCGACAAGTAGCCTTCGATGACGAGACGGCTCATGGCATGGAAGACGACTTGTATATCGATGTTTTAGAGGCGATCGCAACCGGCGCAGATAGCCCAGAAAAACTTGCGGCAGAGGCGCTAAAGACGCAGGAAATCGAATTCTATCGGTGGTATTCGTGA
66	+	184	Holiday junction resolvase	MLSVVFVTAAKPIRILALDISTNPGFAVLEVKRLKSGPRINLVHVTSVSTSSQSPDSHRYSYIEAATTMVLHEYGPFDVVVREHFKGGRNKRSTQTVFGAWAVIDTALGKYGYKVDEEIPPTAVKRDVTGNGSASKDEVEAGVRRMLALPDDFTFRTDDESDAVAVGLSYLVREGVIEKPKGAE	ATTCTATCGGTGGTATTCGTGACCGCCGCCAAGCCTATCCGCATCCTTGCGCTAGACATATCAACGAACCCAGGCTTCGCAGTCCTCGAAGTTAAGCGCCTAAAGTCAGGACCGCGTATCAATCTCGTTCACGTAACGTCTGTCAGCACGTCAAGCCAATCGCCGGATAGCCATCGTTACTCTTATATCGAAGCTGCAACGACAATGGTTCTGCACGAATACGGACCGTTTGACGTAGTTGTCCGCGAACATTTCAAGGGCGGTCGAAATAAGAGATCGACGCAAACAGTGTTCGGAGCATGGGCGGTCATTGATACGGCGCTTGGTAAATACGGATACAAGGTCGACGAAGAGATACCGCCGACCGCAGTTAAGCGGGATGTGACTGGAAATGGCAGC…
67	+	164	hypothetical protein	MGVGLIITFVVTTLVAAVLMLGIYGYVASLLLGAAGGAIVALIACIPMIFAEMHAVDPVKTEVYSLKDASETSGRFVLGSGTAQEVPYFYYVVEKDGFKSIDKAVIGASKIREGSYEKPYVLTYDVQYKSAIARFFYGKSTGLNTYEFYLPENTITTDYKIDME	ATGGGCGTGGGTTTAATTATTACGTTTGTTGTAACTACGTTAGTTGCCGCAGTTTTAATGCTCGGTATATATGGTTACGTCGCTTCACTCCTCCTCGGAGCAGCAGGAGGAGCAATAGTCGCACTCATCGCGTGTATACCTATGATTTTTGCGGAAATGCATGCGGTCGATCCAGTTAAAACGGAAGTCTATTCGCTGAAAGATGCGTCCGAAACATCCGGTAGATTCGTCTTAGGATCGGGAACAGCGCAAGAGGTGCCGTATTTTTACTACGTAGTGGAGAAGGACGGATTTAAGTCGATTGATAAAGCGGTAATTGGAGCTTCTAAGATTCGCGAAGGGTCATACGAAAAGCCATACGTTCTTACTTATGACGTCCAGTATAAATCGGCTATTGCA…
68	+	87	hypothetical protein	MDKHEEYVIKITGALGEVFNEESEHFIAELKNVDLTAFFTAANTALGVMYNHYTGDHKNAVEFTHLLNGLAVRKAIESATKEAGANG	ATGGATAAACACGAAGAATACGTAATCAAAATTACAGGCGCATTAGGGGAAGTTTTTAACGAAGAATCCGAGCATTTTATTGCGGAATTAAAGAACGTCGACTTAACGGCATTCTTTACGGCTGCAAACACAGCTCTCGGAGTCATGTATAACCACTATACAGGCGACCATAAGAACGCGGTTGAATTTACGCACCTACTTAACGGGTTGGCGGTTCGGAAAGCGATCGAGAGTGCAACGAAGGAGGCGGGTGCAAATGGATAA
69	+	121	hypothetical protein	MDKAMAYIDKLAAKLGVAAEHVYGVLVKQAVVGGVLSTLMMIAAIIIAVLLTKSLAKKSREHQKHIGEYDLNPYQVIHWCTVLALAVLSIAALINGPDMVGKIINPEYYAIKEILDTIGGK	ATGGATAAAGCGATGGCTTACATCGACAAGTTAGCCGCAAAGCTCGGAGTGGCGGCGGAACATGTTTACGGAGTGCTCGTTAAGCAGGCGGTGGTCGGCGGAGTACTTTCAACGCTTATGATGATAGCCGCCATAATTATCGCGGTGTTGTTAACGAAATCACTCGCGAAGAAGAGTCGTGAGCACCAAAAACATATTGGAGAATACGACCTCAATCCGTACCAAGTAATTCATTGGTGTACGGTGCTTGCTTTAGCGGTACTCTCTATAGCTGCGTTAATTAACGGGCCTGATATGGTCGGGAAGATCATCAACCCGGAATACTACGCGATCAAGGAAATCCTCGACACGATCGGAGGTAAATGA
70	+	67	hypothetical protein	MGYGDIFVAPIANLLDMKRRLESDLGDHEYALNRLELKRVETEIERDRTAARIEELAAEIERRGGRG	ATGGGATACGGAGATATTTTCGTTGCGCCGATCGCTAATTTGCTCGACATGAAGCGGCGGCTCGAATCAGATTTAGGCGACCATGAATACGCATTAAACCGCCTTGAACTTAAGCGCGTCGAAACGGAAATCGAACGTGACCGGACGGCTGCTAGAATTGAGGAATTAGCTGCAGAAATTGAACGGAGAGGTGGGCGCGGATGA
71	+	64	hypothetical protein	MKTREEIQSEIAGLRSMIEAANSEIEAANSEIEDLERDINYAYDKKAELEAELASLDQSEGEDE	ATGAAAACGAGAGAAGAGATTCAGTCAGAGATAGCCGGATTACGTAGCATGATTGAAGCCGCGAATAGTGAGATTGAAGCCGCGAATAGTGAGATTGAAGACTTAGAAAGAGATATTAACTATGCATACGATAAAAAGGCCGAACTTGAAGCCGAGTTAGCCTCGCTAGATCAATCGGAAGGTGAAGACGAATGA
72	+	118	class Ib ribonucleoside-diphosphate reductase assembly flavoprotein NrdI	MIVYFYSLTGNVRRFIAKTGLGGHAREVKTGEVVEEPFVLVTPTYDFGRPPATVSEWLKDNGDWMVGVSASGNRNWGDGFGAAADVIATLYDVPVVGKFELAGTEEDVRQFTERVKAL	GTGATCGTATATTTCTACTCGCTGACGGGAAACGTACGGCGGTTCATCGCTAAGACCGGACTAGGTGGTCATGCGCGTGAAGTCAAGACGGGCGAGGTCGTTGAGGAACCGTTCGTACTCGTAACGCCGACCTACGACTTCGGCCGGCCGCCTGCAACAGTAAGCGAATGGCTTAAGGATAACGGCGATTGGATGGTCGGCGTGTCGGCGTCGGGCAATCGTAACTGGGGCGACGGCTTTGGCGCGGCTGCCGACGTTATTGCGACGCTTTATGACGTTCCGGTGGTCGGCAAATTCGAATTAGCAGGGACGGAAGAGGACGTAAGACAATTTACGGAAAGGGTGAAGGCGCTTTGA
73	+	695	class 1b ribonucleoside-diphosphate reductase subunit alpha [Bacillus pumilus]	MKRHIELNNEIMIQKDGRFQFEKDEEAVRAYFIDYVNQNTVFFHDLKEKLDYLRDNDYYETEFLDAYTFDEIKAVYKTAYAAKFRFPSFMSAFKFYNDYALKTNDRKKILERYEDRIACCALYFGKGDVAKAIEFAQLMIRQEYQPATPTFLNAGRKRRGEMVSCFLLEVNDSLNDISRAIDISMQLSKVGGGVSLNLSKLRAKGEAIKEVEGVTKGAIGVMKLLDNAFRYADQMGQRQGSGAAYLNVFHADINDFLDTKKISADEDVRVKTLSIGVVVPDKFIELAREDRPAYVFYPHTVYKAYGTHLDEMDIGAMYDELVNNPAVRKERINPRQLLEKMAVLRSESGYPYMMFQDNVNREHALNHISRVKFSNLCSEVLQASTVSEYTDYGEPDDIG…	TTGAAGCGACACATCGAGTTAAATAACGAAATTATGATTCAAAAAGACGGGCGGTTTCAATTCGAGAAAGACGAAGAGGCCGTCCGTGCTTATTTTATAGACTACGTAAATCAAAACACCGTATTTTTCCACGATTTAAAAGAAAAACTCGACTATCTACGCGATAACGATTACTACGAGACGGAATTCTTAGACGCTTATACATTCGATGAAATCAAGGCGGTCTATAAAACGGCCTATGCCGCCAAGTTCAGATTCCCTTCGTTCATGAGCGCATTCAAATTCTACAACGACTACGCGCTGAAGACGAACGACCGTAAAAAGATTCTCGAACGCTACGAGGACCGCATCGCTTGCTGTGCGCTGTACTTCGGAAAAGGAGACGTGGCTAAGGCGATC…
74	+	324	class 1b ribonucleoside-diphosphate reductase subunit beta	MTTFTAANWSQSDDNFTAMFYDQNVKQFWLPEEISLNGDLLAWHELKPAERDTYMKVLAGLTLLDTEQGNTGMPAIMAHVDGHQRKAVLNFMAMMENAVHAKSYSNIFLTLAPSETITAVFEWVKENRYLQRKAKLITDLYRDIKAGDDISLYKAMVASVYLESFLFYSGFYYPLYFYGQGRMMQSGEIINLIIRDEAIHGVYVGLLAQEIYNRQTAVVKAGLHEWAVGLLTDLYENEVAYTDDVYGAVGLAHDVKSFVRYNANKALMNLGFAAHFPDEPVNPIVINGLSTKTKAHDFFSMQGNGYKKATVEALKDEDFYFPAD	TTGACGACATTCACAGCGGCCAATTGGTCGCAATCAGACGATAATTTCACGGCCATGTTCTACGATCAGAACGTCAAGCAATTTTGGCTGCCGGAGGAGATTTCGCTAAATGGCGACCTCCTTGCGTGGCACGAACTGAAGCCAGCCGAACGCGATACGTATATGAAAGTGCTCGCCGGCCTGACGTTATTAGATACGGAGCAAGGCAACACCGGCATGCCCGCGATTATGGCGCACGTAGACGGACACCAACGCAAGGCCGTCCTTAATTTCATGGCGATGATGGAGAACGCAGTCCATGCGAAATCCTATTCGAATATCTTTCTAACGCTGGCGCCTTCGGAAACCATTACGGCCGTCTTCGAATGGGTTAAAGAAAACCGTTATTTGCAGCGCAAA…
75	+	64	hypothetical protein	MSGNNDPYYKPEVPQWVSDILRAEKEKNPLAAHGRSRKWSSWKRSYSRKLKYARLNGWTIEEGE	ATGAGCGGAAATAATGATCCGTACTATAAGCCGGAAGTTCCGCAGTGGGTTAGCGATATTCTTCGTGCAGAAAAAGAGAAAAATCCGTTAGCTGCCCACGGTCGCTCGCGAAAATGGAGCAGTTGGAAGAGGAGTTATTCGCGAAAGTTAAAATACGCACGTTTAAACGGATGGACTATTGAGGAGGGTGAGTAG
76	+	70	hypothetical protein	MFRIIIETKNSVRYSADTNNEGVSDFTDDLNTCENNEFIVLHCNRIDWEYHIRRGEITGVTINRIGEASQ	ATGTTCAGAATTATTATCGAAACTAAAAACAGCGTAAGGTATTCCGCAGATACTAATAACGAAGGTGTGTCTGACTTCACGGATGATCTAAATACCTGCGAAAATAACGAATTTATCGTCCTCCATTGTAATCGAATTGACTGGGAGTACCATATCAGACGCGGTGAAATTACGGGAGTTACGATTAATCGCATCGGGGAGGCATCGCAATGA
77	+	108	deoxyuridine 5'-triphosphate nucleotidohydrolase	MNVNIKRLSADATTPTYAHSTDACFDLYAATDVIIEPGETALVPTGLLRVEKSIASVIIRNGRINYAKEIALKRSSNRSKRPLQLWMRWKIRNEVRAASGVAVLENGA	ATGAACGTAAATATTAAGCGGCTATCAGCCGACGCAACTACGCCAACATACGCACATTCGACGGACGCCTGCTTCGATCTATACGCGGCGACCGACGTCATTATCGAGCCGGGCGAGACGGCATTAGTGCCTACGGGCCTCTTACGGTAAGTAGAGAAATCGATCGCATGATCGGTCATCATCCGAAATGGACGTATAAACTACGCAAAGGAGATCGCATAGCTCAAGCGGTCATCAAACCGATAGAGCAAGCGACCTTTACAGTTGTGGATGCGTTGGAAGATACGGAACGAGGTGCGGGCGGCTTCGGGAGTAGCGGTGTTGGAAAATGA
78	+	166	hypothetical protein	MRYNYLTVIGDKIVKRSSIGRRYYLTKCICGTEKWVLAQNIKNGRTKSCGCMSSELKRIGSTKHGMHSTRIYQIYVDMKDRCLNKNNKRFHRYGGRGISICSDWLTGFEAFYKWAIVNGYQDNLTIERIDNDGNYCPENCKWATMEEQLKNRDTRRMGLGRNKHVG	ATGAGATACAACTATCTAACAGTCATTGGCGATAAGATAGTTAAACGGTCTAGTATTGGCCGAAGATATTATTTAACAAAATGTATCTGTGGAACTGAGAAATGGGTTCTTGCGCAAAATATTAAGAACGGAAGAACTAAAAGCTGTGGATGTATGAGTAGTGAGTTAAAGAGAATTGGGAGCACAAAGCATGGTATGCATAGTACTAGAATTTATCAGATTTACGTGGATATGAAAGATAGATGTTTAAATAAGAACAACAAAAGATTTCATAGATACGGAGGTAGAGGGATCAGTATTTGTAGTGACTGGTTAACCGGTTTCGAAGCTTTTTATAAATGGGCTATCGTAAACGGTTATCAAGATAATTTAACTATTGAGCGGATCGATAACGACGGT…
79	+	264	FAD-dependent thymidylate synthase	MSVELMFHTQISAKFREKLRKASAQLAEMTDGKILALTAIRTCYSANKPSEIAIKEGAKYFGSVASDGDSGSDADRLIRQIVASKHTSTLEGITFTFAIEGVSRALLAQLTRHRAGFSFSVQSQRYVRLGSDDRSGGFDYVVPEKVSTSPKTITEEFDHCDGLEIERRASDIFSEAMSNAQQAYDKLREAGVPAEDCRAVLPQAAATNLVMTVNLRALLGFYAKRRKGNGAQAEIADLAEALRREVTEVEPWTAQFFEGVSASV	ATGTCGGTTGAATTAATGTTTCACACGCAGATTAGTGCCAAATTTAGAGAGAAATTACGGAAAGCCTCCGCCCAACTAGCGGAGATGACGGACGGAAAGATTCTCGCGCTGACTGCCATCCGTACTTGTTATAGCGCAAATAAGCCGTCTGAAATTGCGATTAAAGAAGGAGCCAAGTATTTCGGATCTGTAGCATCGGACGGCGACTCCGGGTCAGACGCGGATAGGCTTATTCGGCAGATTGTTGCGTCGAAACATACGTCTACTTTAGAAGGAATTACGTTCACCTTTGCGATCGAAGGCGTCAGCCGAGCCTTATTAGCGCAGTTAACACGACACCGCGCGGGCTTTAGCTTCAGCGTCCAATCACAGCGTTATGTGCGATTAGGCAGTGATGAT…
80	+	164	This protein contain the critical active site aspartate of mltA-like lytic transglycosylases	MTTMTLACGLLCTQQPAAEIPAPILTADQAALQRANQRIKTLEDEVKALKETKHVVKRKQKAPKLAQTYEVTAYTNGAESTGKSAGDPDYGVTASGARTKTGHTIACPPSMAFGTRLNIEDIGVRTCEDRGGAITEGHIDLYVAGVAEAQAFGRQRLKAEIITK	ATGACGACCATGACGCTTGCGTGCGGCTTATTATGTACGCAGCAACCAGCGGCGGAAATACCAGCGCCAATATTAACGGCTGATCAAGCGGCTTTACAGCGAGCTAACCAACGCATCAAGACGTTAGAGGACGAAGTAAAGGCGCTTAAAGAGACGAAGCACGTAGTCAAACGCAAGCAAAAAGCGCCGAAACTAGCGCAAACTTACGAAGTGACTGCGTACACAAACGGCGCCGAGTCTACCGGGAAGTCAGCCGGTGACCCTGACTACGGCGTAACGGCAAGCGGCGCGCGCACCAAAACGGGCCATACGATTGCCTGCCCGCCGTCAATGGCGTTCGGGACCCGGCTGAATATCGAGGACATCGGCGTTAGGACATGCGAAGACCGAGGCGGCGCA…
81	+	283	hypothetical protein	MIHVLKDEKLGVDREYVAVDRNAEVGETIVIVEKSNSQDPYNEGDVFTVDTLSELEDFVRSSAAISDFSEKGTIFHTEYHVLEPTDIVHIDGERYRLEDRKAEVGEKIIVTKSYDMPIGHISVVKGIDVSYDDGSCYLEDARGGEDYFDGESDQLLVLTPVQDDAEAQESDVITVLANLGAEVAELKRKNDRFEQALGWNEMGPSHIPSLRNGLDVLKSVISELEDKYESELERMQSEINALHEDKVRLGEQLAKVTADGTKALSFTAADLAQVIVSLKKAGL	ATGATTCACGTACTAAAGGACGAAAAGCTCGGCGTTGATCGCGAATATGTTGCGGTAGATAGAAACGCAGAAGTTGGCGAGACGATCGTAATTGTAGAGAAGAGTAATAGTCAAGATCCGTATAATGAAGGCGATGTTTTTACGGTAGATACTCTTTCGGAATTGGAGGATTTCGTACGAAGTTCTGCGGCCATTTCTGACTTCAGCGAGAAAGGGACTATATTTCATACGGAATACCACGTACTCGAACCGACCGACATCGTCCACATTGACGGAGAGCGCTACCGTTTAGAAGATCGTAAGGCGGAAGTGGGCGAAAAGATTATCGTAACTAAAAGCTACGACATGCCGATCGGTCATATCAGCGTGGTGAAAGGTATTGACGTCAGTTATGACGAT…
82	+	186	Dephospho-CoA kinase	MKLAITGKLGAGKDAAVDYLVSMYELFPFTFSAKGKALFYELFPEMRGDAKQRQPMRDFINGITELDVPGAKDVWVDYLFRRIEDHDKLRCCRDSRILITDIRKPAEYERAKAEGFTILRITAPDELRIERAKRRGDKFKVDDLNHPTETALDGFEVDYEIVNDGTLGDLYARLDEIMADQLKENA	ATGAAGCTCGCAATCACGGGTAAGCTAGGCGCAGGCAAAGACGCAGCCGTCGATTATCTCGTATCCATGTACGAATTATTTCCGTTCACGTTTTCCGCAAAAGGTAAGGCGCTCTTCTACGAACTGTTTCCGGAAATGCGCGGCGACGCCAAACAGCGCCAGCCTATGCGTGATTTCATTAACGGAATCACCGAATTAGACGTGCCTGGCGCTAAAGACGTGTGGGTCGATTATTTGTTCCGCCGCATTGAAGACCACGATAAGCTGCGCTGCTGCCGAGATAGCCGCATATTGATCACGGACATTCGGAAGCCGGCTGAATACGAACGAGCCAAGGCGGAAGGGTTTACGATACTACGCATTACTGCACCGGACGAACTGCGCATTGAACGCGCCAAA…
83	-	124	hypothetical protein	MAIEWISAVSNTAFITLDSQRRIYVNAAAKALIGIPPNTRFQLVIGYDAEAKCLVVAKPEMVKTDTQPFQFDKDSYSNRARHVLEGAGLEDRELPLRFYLIGDGEASKQPHLAYPKGTYAFSLS	ATGGCAATAGAATGGATTTCCGCGGTTAGTAATACCGCCTTCATAACGTTAGATAGTCAGCGACGTATCTACGTAAACGCTGCGGCAAAAGCTTTAATTGGAATACCGCCCAATACTAGGTTTCAACTAGTGATTGGCTACGACGCCGAAGCTAAATGCCTAGTCGTTGCAAAGCCGGAAATGGTAAAAACGGATACTCAGCCGTTCCAGTTCGATAAAGATTCGTATAGTAACCGTGCTCGACACGTATTAGAAGGGGCCGGTCTCGAAGATCGCGAGCTACCGCTACGCTTCTATTTGATTGGCGACGGCGAGGCGTCTAAGCAGCCGCATCTAGCCTATCCGAAAGGTACTTACGCGTTCTCTTTGAGTTGA
84	+	124	DUF134 domain	MGASTNKPDQHLRYETQYKLDGPDGVKALLADYTTLRQRRFLGDMAACDILIDLCRAIELAALTGKQYEALRLVYFDDLSQTQAGAALGITQQAVDYAINAAINKIVDIYYYWASHGEGYGGSI	TTGGGCGCATCGACGAACAAGCCCGACCAGCACTTACGATATGAAACGCAATACAAACTCGACGGACCCGACGGCGTCAAGGCGCTTCTAGCCGATTATACAACGCTCAGACAGCGGCGCTTCTTAGGCGACATGGCTGCTTGCGATATTCTGATCGACCTATGTCGCGCTATTGAATTGGCGGCGCTGACCGGAAAGCAATACGAAGCCCTGCGCCTAGTCTATTTCGATGACCTATCGCAAACACAGGCGGGTGCGGCGCTCGGTATTACGCAGCAAGCCGTTGACTATGCGATTAATGCTGCGATAAATAAGATCGTCGACATTTACTACTATTGGGCGTCGCACGGCGAAGGTTACGGAGGTTCGATATGA
85	+	68	hypothetical protein	MNLYRYAHQTDEGELIRCLFIDVWKYRVLIALAQTNWETSGQPRRIPIYASKNDLMIYRFAIRFGVRK	ATGAACTTATATAGATACGCTCATCAAACGGACGAAGGCGAGCTTATCCGATGCTTATTTATAGACGTATGGAAATATCGGGTATTAATTGCGCTAGCTCAAACTAATTGGGAAACGAGCGGTCAACCGAGACGCATACCAATATACGCAAGTAAGAACGATCTAATGATTTATCGTTTTGCAATTAGATTCGGAGTACGTAAGTAA
86	+	162	hypothetical protein	MTKEELHEAITDIYERTKAGAIEREERIGEIEALLATYDGTPPANTLERLSDLILYEELSDTRRNKMTAEEYPIMSERMEKTRKTGEASDKMAEEYDSTGTNRGVPKRRTRSPYDNLFTDRHAKARNKTARRRYNDFVNGKSSGQFTVNIATGFKTVRSDAQ	TTGACGAAGGAAGAACTACACGAAGCCATTACGGATATATACGAACGTACAAAAGCTGGCGCCATAGAGCGTGAAGAACGTATCGGAGAAATAGAGGCTTTACTCGCGACTTATGACGGCACACCGCCGGCAAACACGCTGGAACGTCTATCCGACTTAATCTTATACGAAGAACTCTCGGATACGCGCCGCAATAAAATGACGGCCGAAGAGTATCCGATCATGTCCGAGCGTATGGAAAAAACACGCAAGACTGGCGAAGCGTCCGATAAGATGGCCGAGGAATACGATAGCACCGGCACCAATCGCGGCGTACCTAAGCGACGCACTCGGTCACCATACGATAATCTATTCACGGACCGTCACGCAAAAGCGCGTAATAAAACGGCTCGCAGGCGA…
87	+	278	MarR family transcriptional regulator	MRYDRVVNEDGELGVFVPDAIKAVIRTPEELEKARLRATLAPKKRFHHGRNYIVSYNDTLSAIIRDLSLTEAGAMVKIMLQLRIKSDGKLVKGAAGEPMNKSDIARLLDRSRSNANALVGRLAELGLIELKDDGIYVSSRFHTMGGRIKNEVFTKVYTVKARQTIANLRLNEIGMLYKIIPFFHYSEYYLCADPNAEKADIDYIGRETLAELIGHDASTVSKIMGRLQGVGAVLVTGTRNEVRYLVHPDLLFRQPEGFKTEWTVAVRKLFDDHAKKSR	ATGAGGTATGATCGCGTAGTAAATGAGGACGGAGAACTCGGCGTATTTGTGCCGGACGCCATAAAAGCCGTCATTAGGACGCCGGAAGAACTCGAAAAGGCGCGCCTGCGAGCGACCTTAGCGCCAAAGAAACGATTTCATCATGGACGCAATTACATCGTATCTTACAACGATACGTTGAGCGCTATTATTCGCGACCTATCACTTACGGAAGCCGGCGCAATGGTTAAAATCATGCTTCAGCTACGCATCAAAAGCGACGGCAAGCTCGTAAAAGGGGCGGCCGGGGAACCGATGAATAAGTCGGACATAGCTCGCTTGCTTGACCGTAGCCGCTCGAATGCTAATGCGCTGGTCGGTCGATTGGCTGAACTCGGCTTGATCGAACTGAAAGACGAC…
88	-	61	hypothetical protein	MKDVNRPQPGDYDVSVVYDVREMPDVKSGRCDNCDTSKFNSSIKGGVFLRKCSKCGMTKRI	GTGAAAGACGTGAATAGACCGCAGCCAGGCGATTATGACGTATCTGTCGTTTATGATGTTCGCGAGATGCCGGACGTTAAGAGCGGACGGTGTGACAATTGTGATACATCGAAGTTTAACAGTTCGATCAAAGGCGGGGTATTTCTCCGTAAATGTTCGAAATGCGGAATGACTAAGCGAATATAG
89	-	127	hypothetical protein	MKRFITITIAVVLMTLGLTTPANAASITVKVDAPYYTPKATSVDVVASKSSGSRVYYTMTLQQQYTDGWKSKQSLSGEFVKSTPIKRFYTSTMTNGQYRIKLTAYSNAAKTKKIGTYLSKDFAVTRW	ATGAAACGTTTTATTACGATAACAATTGCGGTTGTACTTATGACGCTCGGACTTACAACGCCAGCCAATGCGGCTTCTATTACGGTTAAGGTTGACGCCCCATACTACACGCCTAAGGCGACGTCAGTGGACGTAGTGGCATCGAAAAGCAGCGGCAGCCGCGTATATTACACGATGACTTTGCAGCAACAGTATACAGACGGATGGAAGTCGAAACAATCGTTGAGTGGCGAGTTCGTTAAAAGCACGCCGATCAAACGCTTCTATACTTCGACTATGACGAACGGGCAATACCGGATTAAACTGACGGCTTATAGCAACGCAGCCAAGACGAAGAAAATCGGTACTTACCTATCGAAAGACTTCGCAGTGACTCGGTGGTAG
90	+	70	XRE family transcriptional regulator	MNVKLKIGELIERRNITQTTLAELTGIRPSAISDLCRNRRDRVQLDHLAKIAAALDVKDIRELIDIENEE	ATGAACGTCAAACTTAAAATTGGCGAGCTTATCGAGCGGCGGAATATAACGCAAACAACCCTTGCGGAACTGACCGGTATAAGACCTAGCGCAATAAGCGACCTGTGTCGTAATAGAAGAGATCGGGTGCAGCTCGACCATTTGGCGAAGATAGCAGCGGCACTGGACGTAAAAGACATACGGGAACTGATCGATATAGAGAACGAAGAGTAG
91	+	93	hypothetical protein	MAIDTNGCIQIAANAYLTEGASEKLREYLCDALPHSFEMYELRRDLSEVPLRGVIDYGYWRLVALSSDIFPEEIPLFPDEDGNVFFVIREGGR	GTGGCGATAGATACTAACGGCTGTATTCAAATCGCGGCCAACGCTTATCTTACGGAAGGTGCAAGCGAAAAGCTACGAGAATATCTATGCGATGCATTGCCGCACTCGTTCGAAATGTACGAACTTAGACGCGATCTATCCGAAGTCCCACTAAGAGGGGTCATCGACTACGGATACTGGCGTCTTGTTGCGCTCTCCTCGGATATATTCCCGGAAGAGATTCCGCTATTTCCTGACGAAGATGGAAACGTATTTTTTGTTATACGGGAAGGAGGACGTTAG
92	+	93	hypothetical protein	MIDKISGCIKITENGYLSKATSNNVRKYLGLENLTELTDYQMEPTLNITPAGVLISISSRLVAKSSDIHPKEIPLVPDKDGSFFFSFVQGDRT	ATGATCGATAAAATCAGCGGATGTATCAAGATTACTGAAAACGGGTACCTCTCGAAGGCTACAAGCAACAATGTACGCAAATACTTAGGACTTGAAAATCTGACGGAGTTGACCGACTATCAAATGGAACCAACGTTGAATATCACGCCGGCAGGCGTCTTGATCTCGATTAGTAGTCGTTTAGTTGCGAAAAGTTCCGATATCCATCCGAAAGAAATCCCGTTGGTGCCGGATAAAGATGGTTCCTTCTTTTTCAGCTTCGTCCAAGGTGATCGCACATGA
93	+	95	hypothetical protein	MTALPTFATCGACTQRTAVVLKERAIRKGVVETYFDCIVCGTHCPTAITNSALRTKIESLKQLRLTDGSESAAIDALKAEITVDMKVLRERYGLT	ATGACCGCGCTACCTACTTTCGCCACCTGCGGCGCATGTACTCAACGGACCGCCGTCGTATTAAAAGAACGGGCCATACGAAAAGGTGTCGTCGAAACGTACTTTGACTGTATCGTCTGTGGTACGCACTGCCCGACCGCGATCACGAACAGCGCGCTGCGAACGAAAATCGAGTCGCTTAAGCAATTACGGCTAACAGACGGATCAGAATCGGCTGCAATCGACGCACTCAAAGCGGAAATAACCGTCGATATGAAAGTATTGCGGGAACGGTACGGACTAACATAA
94	+	73	hypothetical protein	MIIDTRESGVVKIAGNGDLILTKDSVAFDLKTDKSSKTAFHITDHVIYCVGSSVTFRRKIRMALKVLKYIFGK	GTGATTATTGATACGAGAGAATCCGGCGTTGTTAAAATCGCAGGAAACGGTGACTTGATTTTAACGAAAGACAGCGTAGCTTTTGACTTAAAAACGGATAAGTCGTCTAAAACGGCGTTTCATATCACGGACCACGTAATTTATTGCGTAGGGTCAAGCGTAACTTTCAGACGAAAAATACGAATGGCCTTAAAAGTATTAAAGTACATTTTCGGAAAATAA
95	+	94	hypothetical protein	MTKYRKKPVVVEAVLFEDGMEDGYASYPVFSDKLIGFYPKGGPIPKANNKPAIKTLEGWYEVEVGKHYIVTGVRGERYPVEKEIFEETYEKVEE	ATGACGAAGTATCGCAAAAAGCCGGTCGTAGTCGAAGCGGTTCTTTTCGAGGACGGTATGGAAGACGGCTACGCCAGTTATCCGGTGTTTTCGGACAAATTAATCGGGTTTTATCCGAAAGGCGGCCCGATACCTAAAGCGAATAACAAACCGGCGATCAAAACGCTCGAAGGATGGTACGAGGTTGAAGTCGGCAAGCATTACATCGTCACCGGAGTTCGTGGCGAGCGTTATCCGGTTGAAAAGGAGATATTCGAAGAGACATACGAGAAAGTCGAAGAGTAA
96	+	100	hypothetical protein	MAENKRESVGGLNVKVDVDVAEAIKGLKAVQRAAKDATKALAELESAMKGYENAQKNDRLIGVDVGVVGYDSRPVVGTMKHAGPNRFFGYGTSPAKSTTN	ATGGCGGAAAACAAACGCGAATCAGTCGGCGGATTAAACGTAAAGGTAGACGTAGATGTTGCGGAGGCTATCAAGGGACTCAAAGCGGTCCAGCGCGCAGCAAAAGACGCGACTAAAGCGTTGGCAGAGTTAGAGTCGGCGATGAAAGGGTACGAGAATGCGCAGAAGAACGACAGACTGATCGGCGTAGATGTAGGAGTTGTCGGCTATGACTCGCGTCCAGTAGTGGGAACGATGAAGCACGCGGGACCTAATAGATTTTTCGGCTACGGAACTTCACCGGCAAAAAGCACCACTAACTAA
97	-	181	Phage integrase family	MANEVNPIKSKRDFNKLKNALKPGRDRLLLQLGTAFGLRISDLLSLKVGDLRGQTSLKITEAKRKKTRVITFSASVIKLVNELEGAEDDYVFASRKGAKPISRVQAYRILNEAAERAEIAQKIGNIGTHTLRKTFGYRLYEMNITVDRIMAILGHSSEKDTLKYIGITADEISVAYESITI	ATGGCTAACGAAGTGAATCCGATTAAAAGTAAACGCGATTTCAATAAACTAAAAAATGCCCTCAAACCGGGGCGCGACCGTCTGTTATTACAACTAGGGACGGCTTTTGGGCTGAGAATCTCCGATTTACTTTCACTTAAGGTCGGCGATCTTCGCGGCCAAACGTCTCTTAAAATAACCGAGGCCAAGCGCAAGAAAACGCGTGTCATTACGTTCTCAGCATCCGTCATAAAGCTCGTCAATGAACTCGAAGGTGCCGAAGATGACTACGTATTTGCCAGCCGCAAGGGCGCCAAGCCGATCAGCCGCGTTCAGGCCTATCGCATTCTAAACGAAGCCGCCGAACGTGCCGAAATCGCTCAAAAGATCGGCAACATCGGGACTCACACGCTTAGAAAA…
98	+	588	Large subunit terminase	MAFINGKFLEREERQARIEAITGRLKKLRDIIQAGKHTEYHVDLMRKDRDELIKLKRVHRAETDMLYFFYEYFSESRNPGNPDNLVPTTAVDLDDAPDFHRKLSSILDSVSNRNKTARIAWAASRGHAKSAYLSNGFPVHEIVYKKRRMILIISETNAGSIKFIKWVAGQLKYNQKLREDFGEVLYEQKTRNEKDSETAFITTTGIKMEATSLGTQIRGFRNGSQRPDLILLDDLESLDSNNTPELRQKAKDWLNQDLMPAGDPTKTAFIFMGTLVHFDSLLNYVLNERRDFIKNSFPAVIKPPKRTDLWAEFERIYKEYVPSDEEVEEMMQAESEDTMSTPNARAAMRFYEEHKSEMDEGAEVLWPGRFPLPALMIEKVNIGTKAFNTEFMNNPIDED…	TTGGCGTTTATTAACGGCAAGTTTTTAGAACGTGAAGAAAGGCAGGCGAGGATAGAGGCCATAACGGGACGGCTGAAGAAACTGCGCGACATTATCCAGGCGGGCAAGCATACGGAATATCACGTCGATCTTATGCGGAAGGATCGCGACGAACTGATCAAGTTGAAACGGGTACACCGCGCCGAGACCGATATGCTTTATTTCTTCTACGAATACTTTTCGGAATCGCGGAACCCCGGCAATCCGGACAATCTCGTGCCGACGACCGCAGTAGACCTGGATGACGCTCCGGACTTTCACCGGAAGCTATCGTCTATCCTCGACTCGGTATCTAACCGCAATAAAACGGCACGTATCGCATGGGCGGCTTCGAGGGGTCACGCCAAGTCGGCGTACTTA…
99	+	141	¿Small subunit terminase?	MSLKKKLEAKLSYEKRKAALACAMNEIMPEDGAKKTQAELAEELGMSRMGLYRWRTQDPAFIEYMGLLADEMLASHQAEVYGQLMRSIRGKQPSMKAIEIYTKLIGKLADRQIITDNTSDNQTIEDINALTNELDDLLKEE	ATGTCGTTAAAAAAGAAACTAGAAGCAAAGCTATCGTATGAAAAAAGGAAAGCGGCCCTTGCATGCGCCATGAATGAAATAATGCCGGAAGACGGCGCAAAGAAAACGCAAGCGGAATTAGCTGAAGAACTAGGCATGTCGCGTATGGGATTGTATCGTTGGCGAACGCAGGACCCCGCGTTCATCGAATATATGGGTCTATTAGCTGACGAGATGCTAGCGAGTCACCAAGCGGAAGTTTACGGTCAATTGATGCGGTCGATACGAGGGAAACAACCTTCGATGAAGGCTATCGAAATTTACACGAAATTAATCGGTAAGCTAGCGGATAGACAGATTATCACCGACAACACATCAGATAATCAAACAATCGAGGACATAAACGCGCTAACAAACGAA…
100	+	533	Phage portal protein	MGFTDFFKHRNHEPDDGSHTKTYSIIRPGAQFPPADSIERLAKYRRMKKLFEGRQRDVYERATDVLKDSPQAEQLKKLYIAVNLADILVTKPADLLVGEPVQFESGLPDDSEEQKALNRYVEENDINQLLHESATANGFRGDSWFKVRYGYRQDFSEVEKLGLPVPADAEMEAIIEHVSAGAVFPEFSVGNIKKLKAVNIAQVEWVKTEKTEIPFLNVERHIPGYILYSRYRLYENGVDTSTGMSVSVYTIGEQLPTGREEDIEETHLPHIPVFHVPYKSIDDEFFGIGGLEKLETVFAAINDRLVQIDYILWKHSDPTAYGPEIQDDGNTVQFGGAYIPVGKEDVTPGYMVWQAQLDAAFKELDVLFSNVFMMSETPQWLFGTTMSGDNSGGTGTSHT…	ATGGGTTTTACGGACTTCTTTAAGCACCGCAACCACGAACCCGACGACGGATCGCACACTAAGACGTACAGTATCATCCGACCCGGCGCGCAGTTTCCTCCGGCTGACTCAATCGAGCGTTTAGCGAAATATAGGCGCATGAAAAAGCTTTTTGAGGGTCGTCAACGGGACGTTTATGAGCGTGCGACCGACGTGCTCAAAGACTCGCCGCAAGCCGAGCAATTAAAGAAGCTGTATATTGCGGTCAACCTTGCCGATATTCTCGTAACGAAGCCGGCCGACCTTCTCGTAGGCGAACCGGTTCAGTTCGAAAGTGGCCTGCCCGATGACAGCGAAGAGCAAAAAGCGCTTAATCGATACGTAGAAGAAAACGATATTAATCAGCTTCTTCACGAAAGC…
101	+	276	Minor capsid protein*	MAKVPAPNYDYQTKQLAGYYRSAIKDIFAELDRVDISDFRRVNALVTLQSISRILADLDTKSARWVSENVPIAANDGVINTLVALKIAETVEQAALIVKFNELNEAMVAAAIADTQADLLAVTQNVDRKTKAAVRRAVSDSIKYNMAAGTNGRRTIRDDIKKRLKESVVTGIVDAKGRRWKPEVYADMVTRTKMMQTYREATTNEAVDRGVLYAQISSHGAKDACRGHEGEIIKLTPEAPGDFKTYEELQATGEIFHPRCKHVYSPIRDVGLLSER	ATGGCGAAAGTACCGGCGCCTAACTACGATTATCAGACGAAGCAACTTGCCGGCTATTATCGTTCCGCCATCAAAGACATTTTCGCCGAGCTTGATCGCGTTGATATTTCGGATTTCCGACGAGTCAATGCGCTTGTTACGCTTCAATCAATCAGCCGTATTTTAGCCGACCTTGATACGAAGTCAGCGCGGTGGGTTAGTGAAAACGTACCTATAGCCGCAAACGATGGCGTAATCAATACGCTTGTGGCGCTTAAGATCGCCGAGACAGTTGAACAAGCGGCGCTTATCGTAAAGTTCAACGAGCTAAACGAAGCAATGGTCGCGGCTGCTATTGCGGATACACAAGCGGATCTTTTAGCGGTCACGCAGAACGTAGACCGGAAAACAAAAGCCGCG…
102	+	227	Scaffold protein*	MFVKRFMPLFDADDQAGGGQVDEQVTEQPNDDQPKKIELTQEELDAMITKRISRTESKYADYGELKEKLSAYEKAEQEKADAELTELDRIKKELEAKSEVEQSLTKQIEDLKKAGEQEKITNAFIKAATSENIAYLDDALRLADLSGVSVEDGKVVGVEDVVKALVEEKPFLIAQKPKPIGQSTNSGTDKIDKTPDQLIKEAEEKARKSGRTEDRAAVAQLKRQLRK	ATGTTTGTAAAACGATTTATGCCGTTATTTGACGCAGATGATCAAGCAGGCGGAGGTCAAGTCGATGAGCAAGTGACGGAGCAACCGAACGATGATCAGCCGAAGAAAATCGAGCTTACGCAAGAAGAACTAGACGCGATGATTACCAAACGCATTAGCCGTACGGAATCTAAATACGCAGATTACGGCGAGCTAAAAGAGAAGCTAAGCGCGTACGAAAAAGCGGAGCAAGAAAAGGCAGATGCAGAGCTAACGGAACTCGACCGCATCAAAAAGGAACTCGAAGCAAAGTCGGAAGTTGAGCAATCCTTAACGAAGCAGATCGAGGATCTAAAAAAAGCGGGCGAACAAGAAAAGATTACGAACGCATTCATCAAGGCGGCAACGTCGGAAAATATC…
103	+	363	Major capsid protein*	MSQIFSNDLIGKTESVQDELLLLNPHQTPLLAMLGFSNPVTQTEHQWFEDEMFAYEGNVTDAAAADATVLKVSSVEPFRNGHVIKLGEELALVTAVNKSAKELTVVRGYANTTAAAVTANEKVEVQFVEGSEGADARQGRYKPRNRVSNITQIFDETVEISGTAAAVANYGIADMYEYEKQKKQLELALQMEKAFIGGIRYENGLVRQMDGIRSFIKTNVTDLSGQELSLEAINDAVQAIYTKGGFKSGGQYEIIVPAKQKRIISKFDKSLVRVNQGEASRGTVVNFLTTDFGEFPVSINDNLAADEVLIVDKNRIAIRPLQTRDMSHEYLGKKGDYFQGMLVGEYTLEFQQEPAHARIKGAK	ATGTCACAGATTTTTTCTAATGATTTGATTGGTAAAACAGAATCGGTACAGGACGAATTACTTCTTTTAAATCCGCATCAAACTCCGCTACTTGCGATGCTTGGTTTTTCTAATCCAGTAACACAAACCGAGCACCAATGGTTCGAGGACGAAATGTTTGCGTATGAAGGCAACGTTACTGACGCAGCTGCTGCCGACGCAACTGTTCTAAAAGTATCTTCTGTAGAACCTTTCCGTAACGGGCATGTCATTAAACTTGGCGAAGAACTAGCGCTTGTTACTGCGGTGAATAAGTCCGCTAAGGAATTAACGGTCGTTCGAGGCTACGCTAACACTACTGCGGCTGCTGTTACTGCGAACGAGAAAGTCGAAGTTCAGTTCGTAGAAGGTTCGGAAGGT…
104	+	73	hypothetical protein	MATFESRYKELTFYVGGAPRKFSDGIYATTDPEEIEVLTALVDAVCTAEDEPKTEDKPKPAPAKKPAKKSSAK	TTGGCAACGTTTGAGTCACGATACAAAGAATTAACGTTTTATGTAGGCGGCGCGCCTCGTAAGTTTTCGGACGGAATCTACGCGACTACAGATCCGGAAGAGATCGAGGTATTAACCGCACTCGTCGACGCTGTTTGCACGGCTGAAGACGAACCAAAAACGGAGGATAAACCGAAGCCGGCGCCAGCTAAAAAGCCCGCCAAGAAATCCTCCGCAAAATAA
105	+	128	hypothetical protein	MAATVEGADEYINTFLVDTEDWIDADESKKNRLINRASSTLMRVFPTYIIPDRAVYEFVNTLAIAYNDTNRLNKHGISSYSITGVAAFNYKDTLRSEDEDLIPRESISAIEEENGVQIGGKRIRRTVL	TTGGCGGCTACGGTCGAAGGTGCAGACGAATATATCAATACGTTTTTAGTAGATACCGAGGATTGGATCGACGCAGATGAATCGAAGAAGAATCGGCTAATAAACCGAGCTTCTTCGACTTTGATGCGTGTTTTCCCTACGTACATCATACCCGACAGAGCGGTTTACGAGTTTGTTAACACATTGGCAATCGCGTACAACGATACCAACCGTCTGAACAAACACGGAATTTCTTCGTACTCAATCACGGGCGTCGCTGCGTTTAACTACAAGGATACGCTACGGAGCGAAGACGAAGACCTGATTCCGCGCGAGTCAATCAGCGCTATCGAAGAAGAAAACGGCGTTCAAATCGGAGGCAAACGCATCAGAAGGACGGTGCTGTAA
106	+	112	hypothetical protein	MAIFPMRQTITVKRLSSERDVWGNPIAEAEELTLKCRIDEGSTAVKSRNNGVTKSEETVASARILLDRLADVRYTDIISYTNELGETMEKRPKEINVKRHIGGKAILTEVLL	ATGGCGATCTTTCCTATGCGCCAAACTATTACGGTGAAGCGCCTATCTTCTGAACGAGACGTTTGGGGAAACCCGATCGCCGAAGCCGAAGAGTTAACGCTAAAGTGCCGCATCGACGAAGGCTCTACCGCAGTCAAGTCACGAAACAATGGCGTCACTAAGTCCGAAGAAACAGTCGCATCGGCTCGTATTCTACTAGATCGCCTTGCTGACGTACGCTACACCGATATTATTTCTTACACGAATGAACTCGGAGAAACGATGGAAAAGAGACCGAAGGAAATCAACGTTAAGAGACACATCGGCGGTAAAGCGATTCTGACGGAGGTGCTTCTATGA
107	+	136	Bacteriophage putative tail-component	MSFTFDASNFISGISAASRGALEGAAQALGDSGDDLARVAQNIAPIDKGTLRSSVKKKFKLTAGKASVDVSFRAVEDGFNYAIWTHEMDYKLGPTSAGAGGIDGYEVGNKYLERPLRGNADKYVRWIADGARGGLT	ATGAGTTTTACGTTTGATGCGAGTAACTTTATCAGCGGAATAAGTGCCGCCAGCCGAGGCGCACTCGAAGGCGCGGCACAAGCGCTTGGCGATTCAGGCGATGACCTCGCTAGGGTTGCGCAAAACATCGCACCGATCGACAAAGGTACGTTGCGAAGTAGCGTTAAGAAGAAGTTTAAATTGACGGCAGGAAAAGCGTCGGTTGACGTTTCATTCAGAGCGGTTGAGGACGGCTTTAATTACGCAATTTGGACGCACGAAATGGACTACAAACTCGGACCGACGTCGGCAGGTGCTGGAGGTATTGACGGCTACGAGGTCGGAAACAAATACCTCGAAAGGCCATTACGCGGCAACGCGGATAAGTACGTTCGTTGGATTGCCGATGGTGCACGTGGA…
108	+	124	hypothetical protein	MRIVELINFIKERVDGDYYANKFSISGEGAEISVKLTGGFPTSKYTGLKRPSFQILVRGESRDGAGAEDKAFELYDALTNLSEVQIGESSIVQIRCNNSAPLYLGDDESDRPIYSLNFDCVERP	ATGCGTATAGTCGAATTAATTAACTTCATAAAAGAGCGAGTCGACGGTGATTATTACGCAAATAAATTTTCAATAAGCGGCGAGGGAGCGGAAATATCCGTTAAATTAACGGGCGGCTTCCCGACGTCTAAGTACACCGGACTAAAGCGGCCGTCTTTTCAAATACTCGTGCGCGGCGAATCAAGAGACGGAGCAGGAGCGGAAGACAAGGCGTTTGAGCTATACGATGCGCTTACGAATCTGTCCGAAGTTCAGATCGGCGAAAGCTCAATCGTACAGATACGCTGTAATAACTCGGCTCCGTTGTATTTAGGGGACGATGAATCCGATCGTCCAATATACTCATTAAATTTCGATTGCGTAGAGCGTCCTTAG
109	+	180	hypothetical protein	MAAGIRGINVPIGPAIVEFGEGSELVTFDITKGGIVFKAETSIQDTTVDQYGDTPVKSTMKGRNAEVTVPFALHDLERLAAAMPNSRLVKDSTDPAKMKLVVSGKAGFDMLAAAKKLVIKPTAAGTTPNDYITIPLAGAMSDPEYTYNSDDERIANLTFKAYPDTDNDGDLFIMGDETAE	ATGGCGGCAGGAATTAGAGGAATTAACGTTCCTATCGGTCCGGCAATCGTCGAATTTGGCGAAGGTTCCGAGCTAGTTACGTTTGATATCACGAAAGGCGGCATCGTCTTCAAGGCGGAGACGTCAATTCAAGATACGACGGTCGATCAGTATGGGGACACCCCCGTCAAGTCGACGATGAAAGGTCGTAATGCGGAAGTAACGGTGCCTTTTGCGCTTCATGATTTAGAAAGATTAGCCGCAGCAATGCCGAATAGCCGACTCGTGAAAGACAGTACGGACCCGGCGAAGATGAAGTTAGTCGTTTCCGGTAAAGCAGGCTTCGATATGTTAGCGGCGGCTAAAAAGCTCGTTATCAAACCGACGGCTGCGGGTACAACACCAAACGACTACATTACG…
110	+	126	hypothetical protein	MSLFGIGTKKVSSELTLGDKTVQVPKLTPVKWKELFEVVDRLPHLFFTVLSTNGQDDFAATLVAAINLAMDEVVKIVAVLSGLDKDYVHENVGTDEIVEFLIAVVEKNRLQSVAKNLKSLLPKVAE	ATGAGCTTATTTGGTATCGGCACGAAAAAGGTATCAAGCGAACTTACACTCGGCGACAAAACGGTCCAAGTACCGAAACTAACGCCGGTCAAATGGAAGGAACTATTCGAAGTAGTCGATCGCTTGCCGCATTTATTCTTTACGGTTTTGAGCACAAACGGCCAAGACGATTTTGCAGCGACCCTAGTTGCGGCTATTAATCTAGCGATGGATGAAGTCGTAAAGATTGTCGCTGTCCTTTCCGGACTAGACAAAGACTACGTACATGAAAACGTCGGCACTGACGAGATTGTCGAGTTTTTAATCGCGGTCGTTGAAAAGAACCGTCTGCAATCCGTAGCAAAAAACCTGAAAAGCCTTCTTCCGAAAGTAGCGGAGTAA
111	+	71	hypothetical protein	MVDIPKILRSKTKANAIDRLSMISLLVGSEGRVMDDREYQRLVKDLRKQAGYVDREEFDREKFEQLRNFFK	ATGGTTGATATTCCGAAAATCTTACGCTCCAAGACGAAGGCTAACGCGATAGATCGTCTGTCGATGATTTCGCTGCTTGTCGGTTCTGAGGGACGCGTTATGGATGATCGAGAATACCAACGGCTCGTAAAAGACTTACGTAAACAGGCCGGCTATGTTGACCGCGAAGAATTTGACCGTGAAAAGTTCGAGCAATTGCGGAACTTCTTTAAATAA
112	+	934	Phage tail tape measure protein	MAGVSVGEITATLTLQSNQFTAGVAQAQAQMQQMGNSAKSLSSQMGLVQKAALAVGGAVVVGIGASAKAAANFEQQMSAVKAVSGATADEMKTLTDLAIKLGESTSFSATETAQATEELVKAGVSTKDIINGGLAGALDLAAAGNLNLADAAEIASTALNAFKADSLSVSEAADILAGAANASATDVGEMKFGLAQVSAVASGIGMSFKDTATALAVFAQNGIKGSDAGTSLKTMLSRLEPQTKQQTEEMMELGLITSDGTNKFFDQAGSLKDLASISGILQNAFKGLTDQQRQSSLQTLFGSDAVRAGTVFYKEGAKGVEDMAAAMSKVTAAEVSKVKLDNFLGSVEELSGAVETLGIKLGNEFLPHLRKIVDIGADLVRAFSSINPSVVATGLAMAG…	TTGGCGGGTGTATCAGTAGGCGAAATCACAGCGACACTGACGCTACAATCGAACCAATTTACGGCTGGCGTAGCGCAAGCCCAGGCGCAGATGCAACAGATGGGCAATTCGGCCAAGTCGTTAAGCTCGCAAATGGGCCTCGTACAGAAAGCGGCCTTAGCGGTCGGCGGCGCAGTCGTGGTCGGCATCGGAGCGTCTGCAAAAGCGGCGGCGAACTTCGAGCAGCAAATGAGCGCCGTCAAAGCGGTATCAGGCGCCACGGCCGACGAGATGAAGACGCTGACCGACCTCGCAATCAAGCTAGGCGAATCGACGTCTTTTAGTGCGACCGAAACGGCGCAGGCGACCGAGGAACTTGTAAAGGCCGGCGTATCGACGAAGGACATCATAAACGGAGGC…
113	+	475	Phage tail protein	MSNASFIKAIAPDAQKIYRNYNILASLVIAQGCLESGYGNSGLATKGKNLFGVKGSYKGESIRMLTWEVYNGRNVQVYADFRKYPSWYESMQDLAKLYINGTSWDPNHYKAVVGQTNYRKATKALVNAGYATDPAYATKLNNIIATHNLTKYDTKKTTDTSTDVDKPAQPKPEPTVVDIDENFNEDAFSPDIVFGRSSAIPRSDANFRIQYRNGTIIDMARDLSVLVRSLVVSAPSPNITYENIPGKNGSYRTGKDFGNRRITAECTMYAEDAADFYLLRDEIYNALYQESEFYLVAEGNPKKRWRVELSDSFDPERSGSVADFSLTFESASPYCESVGTTQDPFTFDASLWQFGENLEDTIPVYKHTSKSFRIYNAGAIRIDPLELPFVISYKGASSK…	TTGAGTAACGCTAGCTTCATCAAAGCGATAGCGCCGGACGCGCAGAAAATATATCGAAATTACAACATACTCGCGTCGCTAGTCATTGCACAAGGGTGCCTAGAGTCCGGCTATGGTAATTCGGGCTTGGCTACGAAAGGTAAAAACCTATTCGGCGTCAAGGGTTCTTATAAAGGCGAGTCGATTCGGATGCTTACGTGGGAGGTTTATAACGGCCGTAACGTTCAGGTCTACGCCGACTTCCGTAAGTATCCGTCATGGTACGAATCAATGCAAGACCTCGCGAAACTATACATTAATGGAACGAGCTGGGACCCGAATCACTACAAAGCCGTCGTCGGTCAAACGAACTATAGGAAAGCAACGAAGGCGCTCGTAAATGCCGGGTATGCAACGGAC…
114	+	463	Prophage endopeptidase tail	MELLIKTVRGEVEALTDYDCTVRETAENDKSLEVSVLSTANNDHSFGLIENENIFVCDGEEFVIKTTKPTTAVDTVKVSATAIFKPIIDLADNYVYSKSGKKRKMTIDDMVTIALEGSGYSYDISPEGLDATFELEDFGDGFSNDLLRDILDKYKAEYTFEGKTVVIAKELARDTDYQIRYKFNSRDESVEIDTSSLKTYIRGYGKQNDKTKAYAVELEYTSPLAEIYGIKHAAPIRDDAYTDKNADELELRLQEELTDTIELSLTLTYTELRHFGVQDIRKGDYVWCMIDPFGINKRIKVVGVERYSDPNKSPVYTFGKIVEEISDVVTDFKTTKKRVSKLFDASGKVKGTTIGAGIRIGSDANFDDGYDPTTIPKYGPATAVSDGLMTSGDFQKLQS…	GTGGAGCTACTTATAAAAACGGTAAGAGGCGAAGTCGAGGCGCTTACCGACTACGATTGTACGGTTCGGGAAACGGCCGAGAATGATAAATCGCTTGAAGTGTCTGTTCTAAGTACTGCAAACAATGATCACTCTTTCGGATTGATTGAGAACGAAAATATATTTGTTTGCGATGGAGAAGAGTTTGTAATCAAAACCACTAAACCGACAACCGCAGTAGATACAGTTAAAGTATCGGCAACTGCGATTTTTAAACCGATAATCGACCTCGCAGACAACTACGTTTATAGCAAAAGCGGAAAGAAGCGGAAAATGACCATTGACGACATGGTTACGATCGCGCTTGAAGGATCAGGGTACTCATACGACATATCACCGGAAGGATTAGATGCTACGTTC…
115	+	626	right-handed parallel beta-helix repeat-containing protein	MANVFLKRIATAWDRIARNSLNDNFSNIEQGFTKATAELNAHKNASPAHKSEQIQHGLFTAANRLDNLNARFANLVVNHDGEDVKEVVDLRVALDASTHPTAKDRFDYDFAKLMKKIEDMAVFVSLRPYLEKYGNFDDAMQAALDLSKSTPITLVVPPGNYTQTRTLRIFRNTRLIVQGGAVIKRNFVGSMLVNGLETDNFSGYNGHGNIVIEGGGTFDSNGTVIKQQCSVFGFAHADGIIIRDITVLDVVGGHAFDCAGNQNVLIENVKFKGYADYVGDRWFSAAIQIDLMRSSANFGAFGSYDQTVTRNIIIRGNYFGKSNNLGGWARAVDSHTSTDGVWYSVIRILDNVIEDTTEYAISGNKWYDTRISGNKINNCASGIRILLPSVTSQYTQDAN…	ATGGCTAACGTATTTTTAAAGAGAATAGCGACGGCGTGGGATCGTATTGCGCGAAATAGCCTAAACGATAACTTTTCTAATATCGAGCAAGGTTTTACGAAAGCCACGGCTGAGCTAAACGCTCATAAAAACGCATCGCCCGCACACAAGTCCGAGCAAATTCAGCACGGGCTTTTTACTGCCGCCAATCGCCTGGACAATTTAAACGCGCGCTTTGCGAACCTCGTCGTTAATCATGATGGCGAAGATGTCAAAGAAGTCGTCGATCTTCGGGTGGCGCTCGATGCCTCTACGCATCCGACGGCGAAGGATCGCTTCGATTATGACTTCGCTAAGCTAATGAAGAAGATCGAAGACATGGCCGTATTTGTTTCGCTGCGTCCGTACTTAGAGAAATAC…
116	+	483	Phage baseplate upper protein	MLAKDGALSFDVNAQTKRPINAAIQFSTQDINTARLSFKLTKDGVPLPLSAVVGKLVLAMADGSRFVRAITLVNKPEGLAEYVLAADEIRHYGAVKAELVLYYTNGQALSIHRFGFSIEQSLIDQDIVPVAEYYIDDFETLRGQINDLYDDVVATVAEIEAKFEDLDNVETKAGAQEKVDLHAGNTDIHVTAQKKTEWDAKETTAGAQAKVTAHANDSVKHVTNEERSTWNSKETTSGSQQKVDLHEAKSDIHVSSSDRLKWNGAQLAKLTSDDGTLKYMSQPDLNTITTTGFYYLSSLTTELNAPVNGNGYLVVQNYGTYPYQEFTTYNNNTASVPAVRQKFFRNKRAASDLWTPWAELVIANRDIAWQTPTLSNGWKQYVSPDGFPHTLRYSKDAMG…	ATGTTAGCAAAAGATGGCGCTTTGTCATTCGACGTCAATGCGCAAACAAAGCGGCCTATCAATGCCGCCATACAATTTAGCACGCAAGATATAAACACGGCGCGCCTGTCCTTTAAGCTCACGAAAGATGGCGTCCCTTTGCCGTTGTCTGCGGTCGTAGGTAAGTTAGTCCTTGCGATGGCGGACGGTAGTCGTTTTGTACGTGCAATCACACTAGTAAATAAGCCGGAAGGACTAGCCGAATATGTTTTAGCTGCGGATGAGATCCGTCATTACGGCGCAGTAAAAGCCGAGCTGGTTCTTTATTATACGAACGGGCAGGCGCTTTCGATTCACAGATTCGGATTCAGCATCGAGCAGTCACTCATCGACCAAGATATCGTCCCTGTAGCGGAATAC…
117	+	95	hypothetical protein	MIWIYKYDEEYVWQPGEEILVDLENGDEIPEGYTSIQPQNGLYIAKFDPDKEEWFESATQEYIDGLQPVIQPSEIEILRQQHAELVFTLMMGGVI	ATGATATGGATTTACAAATATGACGAAGAGTACGTTTGGCAGCCCGGAGAGGAGATTCTCGTAGATTTAGAGAATGGGGACGAAATTCCGGAAGGTTATACGTCAATACAACCCCAGAATGGCCTTTACATCGCAAAATTTGATCCGGATAAAGAAGAATGGTTTGAATCTGCGACGCAGGAATACATCGACGGTTTGCAGCCGGTTATTCAACCTTCCGAAATCGAAATACTACGGCAGCAGCATGCCGAGTTGGTTTTTACGCTAATGATGGGAGGGGTGATTTAA
118	+	46	XkdX family protein	MDWFAIIKKFYADGDWTKEQVAAAVVKGKITPEQYEEITGEPYVEA	ATGGATTGGTTCGCGATCATCAAGAAGTTTTATGCAGACGGAGACTGGACGAAGGAACAAGTCGCTGCGGCGGTCGTCAAGGGGAAAATTACGCCGGAACAATACGAAGAAATTACGGGTGAGCCTTACGTAGAAGCGTAG
119	+	103	hypothetical protein	MTQPTTHELNEKIAKIQVDIATIIATQQHQTRIFEEFREMAATALSRADTADDKASEALRIAKTARDDLREYRDQVKGDRRWLIGIAVPVMLALVPVLFRYYF	GTGACTCAACCGACTACGCACGAACTTAATGAAAAGATCGCGAAGATACAGGTCGACATCGCCACCATCATCGCAACACAACAACATCAGACACGCATCTTCGAAGAGTTCCGAGAAATGGCGGCAACGGCGCTATCTAGGGCGGACACGGCTGACGACAAGGCGAGCGAAGCCCTACGTATTGCTAAAACGGCTCGTGACGATCTACGAGAATACCGCGATCAGGTTAAAGGTGATCGACGTTGGCTTATCGGGATTGCAGTTCCGGTAATGCTGGCGTTGGTGCCGGTTCTGTTCCGTTATTACTTCTAA
120	+	277	N-acetylmuramoyl-L-alanine amidase	MTIKVRKMLVPSAKTSIKCPYSMNAKYITFHNTANDAPAENEITYMRNNNATVSYHFAVDDKEVIQGIETNRNAWHCGDGDGVTSGNRTSIGVEVCYSKSGGDRYKKAEALAIKFIAQLLKERGWGVDRVKKHEDWSGKHCPHRVLDEGRWNAVKAAIAKELASLNGSKAPAKTGTATKPVKTSKPSSKKLTVPTGVIRQGAKGTAVTQLQNALAAVYFYPDKGAKNNGIDGIYGPKTANAVKRFQSTQSGIANDGIYGPATRAKLVAALKKAGYSV	ATGACGATTAAAGTACGAAAAATGCTCGTACCTTCTGCGAAAACTTCAATTAAATGCCCGTATTCCATGAACGCGAAATACATCACGTTTCACAATACGGCAAATGATGCGCCTGCGGAAAATGAAATTACGTACATGCGGAATAACAACGCAACTGTTTCGTACCACTTCGCAGTTGACGATAAGGAAGTTATTCAAGGTATCGAGACAAATAGAAACGCATGGCATTGCGGAGATGGAGACGGCGTAACTAGCGGAAACAGAACGTCAATTGGCGTCGAAGTTTGTTATTCAAAATCCGGTGGCGATCGGTATAAAAAGGCGGAAGCATTAGCGATTAAATTCATTGCGCAGCTTCTAAAAGAGCGCGGCTGGGGCGTCGATCGCGTTAAGAAGCAC…
121	+	79	Phage holin	MKTNISAGTVTRFILLALALVNSGLTMFGVQTIPVDEAAVSDFIALLFLGATSLWAYWKNNDVSKKARERKALDEVGKK	ATGAAGACGAATATTAGCGCAGGAACGGTGACTCGATTTATTCTGCTTGCGTTGGCTCTCGTAAACAGCGGGCTAACGATGTTTGGCGTGCAGACTATTCCGGTAGATGAAGCGGCAGTGTCCGACTTTATTGCGCTGCTGTTCCTCGGGGCAACTTCGCTATGGGCGTACTGGAAAAACAACGACGTTTCTAAGAAGGCGCGCGAAAGAAAAGCGTTAGATGAAGTCGGCAAGAAATAA
122	+	183	hypothetical protein	MKRVRLLFSIVIALLIIAGCSSNTQPSNKDEEVQAKETDVNDNLREDSDLWAYSSEINDEDNIDGLNIKVDRILISPSSAHIAIKGSIENIGHSSFEAFPASETIKLNTGEELGPEELIKVSEEGTSKLKNKGDRLDFFYAWPMSNTSPNEVTSVSLSWKIYEMAGKDVSDSTSFSREYTFNQ	ATGAAGCGTGTCAGACTACTTTTTTCTATAGTAATAGCCTTGCTGATAATTGCGGGGTGTTCGTCGAATACTCAGCCGAGCAATAAAGACGAAGAAGTACAAGCAAAAGAAACCGACGTAAACGATAATTTGCGTGAGGACAGCGATCTGTGGGCTTATAGTTCGGAGATTAATGACGAGGATAATATCGACGGACTGAATATAAAAGTTGATCGAATTCTCATTTCGCCATCAAGCGCTCATATCGCGATAAAAGGTTCGATTGAAAATATCGGACATTCTTCCTTCGAAGCATTTCCGGCATCCGAAACGATTAAGCTAAATACTGGCGAAGAACTCGGTCCGGAAGAATTAATCAAAGTATCGGAAGAAGGTACGTCTAAGCTGAAGAACAAAGGC…
123	-	114	YOID-like family protein	MWDERKDQNRWKMKFILPEHNEALRQLRLAKQKIDRPVLSEEQFAEFEFVISSAVSEDMSLNFELYDDGFIREVNGRVVYVDHLRKEFRVKDNRGDTNFVKFADILNVKNAPSG	ATGTGGGACGAACGAAAGGATCAGAACCGCTGGAAAATGAAGTTTATATTGCCCGAGCACAACGAAGCTTTGCGTCAATTACGTCTCGCGAAGCAGAAGATAGATCGGCCGGTATTAAGCGAAGAACAATTCGCCGAATTTGAGTTCGTTATTTCTTCGGCAGTCAGCGAAGATATGTCGCTAAATTTCGAACTATACGATGACGGCTTCATTCGTGAAGTAAATGGTCGCGTTGTGTACGTGGATCACCTACGGAAGGAATTTCGTGTGAAGGATAATCGAGGCGATACTAATTTCGTTAAGTTTGCGGATATACTGAACGTAAAAAACGCCCCATCCGGTTAG
124	-	76	hypothetical protein	MQRYSREISKITNKLKELKNDKIYELTNNRSDGSLYTNAMQIEEYLNDLLIKIETDAPSINEQLREAMNKVYKSND	ATCCAACGTTATTCTAGAGAAATTTCGAAGATCACAAATAAACTAAAAGAATTAAAAAACGACAAGATTTATGAGTTAACTAATAACAGAAGTGATGGATCTCTATACACCAACGCGATGCAAATAGAAGAGTATCTTAATGACCTTCTGATAAAAATAGAAACAGACGCGCCATCTATTAACGAACAGTTGAGAGAAGCTATGAATAAAGTGTATAAAAGTAACGATTGA
125	-	71	XRE family transcriptional regulator	MRHVVLRIDKLMEQHGLTQVEFAEKAGIRQAAISQLARNHVARISVDHLNRIINTFEIDDISELIIIEKEG	ATGAGGCATGTCGTTTTGCGCATCGATAAACTTATGGAACAGCACGGATTGACTCAGGTTGAATTTGCAGAGAAGGCTGGAATACGCCAAGCCGCCATCTCGCAACTAGCACGTAATCACGTAGCAAGAATTTCTGTCGATCATTTAAACCGTATCATCAATACGTTTGAGATAGACGATATTTCCGAATTGATAATAATTGAAAAAGAAGGGTAA
126	+	263	phage protein HTH domain containing	MHYLAEHQTFSSTQDLNKAVYEHIKRNSYDLSDTARVALKQIARYAVKFAGAAHLKAETLADLIGKSVKTARRVLNQLAALNIVKKVATTRKINGGKGANIIVILPLAANDQSTMSTRPAPENADVPTAETPKIENEPSDSINQLNQKHVKDTATVPAEALKNSLPTEIYNAMSRYFDAAEIYKYYGLLLRAKASVDPSLMIEHDPVPFVDAWHKTILKAKLNEISRFDDYVYIAFQRAASEAKRRKMRAKLEAFEAFLSDGE	ATGCATTACTTAGCGGAACACCAAACGTTCTCGTCGACGCAGGACCTAAATAAGGCTGTCTACGAGCACATCAAACGAAATTCATACGACCTATCCGACACAGCGCGGGTCGCACTCAAACAAATCGCACGTTATGCGGTTAAGTTCGCAGGCGCGGCGCATCTCAAAGCGGAAACTCTAGCGGACCTAATAGGTAAATCCGTCAAGACGGCACGCCGTGTTCTTAATCAATTGGCAGCGCTGAACATCGTTAAGAAGGTCGCAACGACACGTAAAATCAACGGAGGCAAGGGCGCAAACATAATCGTCATCTTACCGTTAGCTGCGAATGACCAGTCGACAATGTCCACTCGACCAGCGCCGGAAAACGCCGATGTGCCAACGGCTGAGACGCCAAAA…
127	-	353	Tyrosine recombinase XerC	MHSERRKGKRVKAERTITKTTRGKTYSISVICEKICEAKLAENRAPETIDRYRRACRYLLEYARMIGLDNDIRDIDVDFARGFVAYLLHERVKFDGHKFKKDEHKTPGMSPKSVNDYIKTLRTLFRFAQREGSVLLNPFDDTKLVNDPEEMVNILSPDELRMLLSAPDQRTFVGFRDYVIMTFLIDSMARIGEILSLTKENVDYASSTVYFSAWDVKTRQGRFVPLERKTMNLIKELLMENEDFDSPFVFLSNYGEQLETNHFRKQLNRYAEQVGITKKVHPHLFRHTGATMYLENGGDIRHLQAMLGHRDMRMVKRYTHLSKSSLKEQHSKHSPLVQITEKLNKERKTFRKR	ATGCATTCAGAACGACGGAAAGGTAAGCGTGTTAAGGCGGAGAGAACGATCACTAAAACCACGCGCGGCAAAACGTATTCAATCTCGGTCATCTGCGAGAAAATATGCGAAGCAAAGCTCGCGGAAAATAGAGCACCGGAAACTATCGATCGGTACCGGAGAGCGTGTCGTTACTTATTAGAATACGCACGGATGATCGGACTAGACAATGACATACGTGACATAGACGTTGATTTTGCTCGCGGCTTTGTTGCGTATTTGTTGCACGAACGGGTTAAATTCGACGGCCACAAGTTCAAAAAAGACGAACACAAAACGCCTGGCATGTCGCCGAAATCTGTAAACGATTATATAAAAACATTGCGGACGCTCTTTCGTTTTGCTCAACGCGAAGGATCG…
* Function predicted by PHASTER
+/- Indicate Forward/Backward direction of transcription respectively
